# Supplementary material for: CRISPR/Cas9-Mediated Whole Genomic Wide Knockout Screening Identifies Specific Genes Associated With PM2.5-Induced Mineral Absorption in Liver Toxicity
Source: Front Bioeng Biotechnol. 2021 Jul 7;9:669434. doi: 10.3389/fbioe.2021.669434 (PMC8293916; doi:10.3389/fbioe.2021.669434)
Supplement: Supplementary Table 2 — KEGG pathway analysis of higher PM2.5 resistance genes. Pathway: The name of the KEGG pathway, Overlap: The ratio of the number of overlapping genes to the number of genes entered, P-value: Use Fisher’s exact test to calculate the P-value, Odds Ratio: The deviation from the expected ranking, Composite score: Multiplying the logarithm of the p-value from the Fish exact test by the deviation z- score from the expected ranking, Gene: Overlapping genes between inputs and paths. [file Table_2.XLSX]

## Sheet: Sheet1
Pathway	Overlap	P-value	Odds Ratio	Combined Score	Genes
Thiamine metabolism	3/15	0.009900499523176882	6.525285481239805	30.115302226609757	AK1;ALPL;ALPI
Inflammatory mediator regulation of TRP channels	8/100	0.011752946578829549	2.6101141924959217	11.598437317230236	ADCY9;ASIC5;CALML5;CYP4A22;CALML4;IL1RAP;PIK3R1;PLCG1
Human immunodeficiency virus 1 infection	13/212	0.014014540793176739	2.000677152266921	8.538209576116422	CALML5;CALML4;PIK3R1;CD3E;GNG13;BST2;NRAS;CFL2;GNB2;CASP3;CYCS;PLCG1;CUL4B
Mineral absorption	5/51	0.019602243968924613	3.1986693535489237	12.577523689628318	SLC6A19;TRPV6;MT1M;ATP1A2;ATP1B2
Salivary secretion	7/90	0.020567116664879592	2.5376110204821463	9.856237918797286	ADCY9;CALML5;TRPV6;ATP1A2;CALML4;ATP1B2;ADRB2
Human cytomegalovirus infection	13/225	0.021793826607073123	1.8850824723581656	7.2125678335162435	CALML5;IL10RB;CALML4;PIK3R1;GNG13;AKAP13;NRAS;ADCY9;RHEB;GNB2;CASP3;CCL5;CYCS
Insulin signaling pathway	9/137	0.025352223508517988	2.1433419463926366	7.87654340001069	SREBF1;NRAS;CALML5;RHEB;FASN;PPP1R3A;CALML4;PIK3R1;PHKA2
Gastric acid secretion	6/75	0.027412667674056108	2.6101141924959217	9.387928348596944	ADCY9;CALML5;SLC26A7;ATP1A2;CALML4;ATP1B2
Herpes simplex virus 1 infection	23/492	0.030426194577773052	1.5252191673629623	5.326753782574692	ZNF571;ZNF670;ZNF791;SP100;ZNF492;ZNF23;PIK3R1;BST2;ZNF93;RHEB;ZNF529;CCL5;ZNF605;CASP3;CYCS;ZNF304;ZNF248;ZNF347;ZNF780A;ZNF566;ZNF114;ZNF597;ZNF311
Histidine metabolism	3/23	0.03216995311253405	4.255620966025959	14.625387879520494	ALDH1A3;CARNS1;HNMT
Phosphatidylinositol signaling system	7/99	0.03251478050783748	2.3069191095292236	7.90364445670815	PI4K2B;CALML5;CALML4;PIK3R1;PLCG1;PI4KB;IP6K3
AGE-RAGE signaling pathway in diabetic complications	7/100	0.0340775008877537	2.2838499184339316	7.71739816420156	DIAPH1;NRAS;COL1A2;CASP3;NOX4;PIK3R1;PLCG1
Adrenergic signaling in cardiomyocytes	9/145	0.03474754741523757	2.025088597626146	6.803581388753487	ADCY9;CALML5;ATP1A2;CALML4;CACNA2D4;ATP1B2;ADRB2;PPP2R3A;CACNG2
Taste transduction	6/83	0.0420193994889908	2.3585369209300495	7.475674934043432	TAS2R42;TAS2R10;P2RY1;GABRA3;TAS2R19;GNG13
Folate biosynthesis	3/26	0.04416507696436944	3.764587777638349	11.744839689288378	ALPL;PCBD1;ALPI
Carbohydrate digestion and absorption	4/44	0.045176391865992996	2.966038855109002	9.18635809711355	ATP1A2;PIK3R1;ATP1B2;SLC37A4
Alcoholism	10/180	0.05102994295310282	1.81257930034439	5.39304459274225	DDC;NRAS;CALML5;ADORA2B;HDAC1;GNB2;HIST1H2AE;CALML4;GNG13;HDAC7
Phototransduction	3/28	0.05322533854024407	3.4956886506641807	10.25362633770699	SLC24A1;CALML5;CALML4
Retinol metabolism	5/67	0.054425039632465436	2.4348080153879863	7.087557993860572	CYP26B1;ADH1B;CYP4A22;RDH16;UGT2A2
Olfactory transduction	20/444	0.05659721479947732	1.469658892171127	4.2205597981770016	OR2B2;OR52I1;CALML5;OR10G4;OR2T29;OR2J3;OR5K1;OR4K1;OR1I1;CALML4;OR8S1;OR6T1;GNG13;OR10V1;OR51T1;OR4C12;OR4A47;OR4A5;OR13D1;OR3A3
Cholinergic synapse	7/112	0.05678259901751457	2.039151712887439	5.849358392163251	CHRNA3;NRAS;ADCY9;GNB2;KCNQ5;PIK3R1;GNG13
Protein digestion and absorption	6/90	0.05818606732687605	2.1750951604132682	6.186208473981138	SLC6A19;COL1A2;COL5A1;CTRL;ATP1A2;ATP1B2
Amino sugar and nucleotide sugar metabolism	4/48	0.058942935914368944	2.718868950516585	7.697622324623392	CMAS;GFPT2;GNPNAT1;UAP1
Fc gamma R-mediated phagocytosis	6/91	0.06076056748805372	2.1511930157933423	6.025092077805343	MYO10;CFL2;PIK3R1;PLCG1;ARPC5;VAV1
Morphine addiction	6/91	0.06076056748805372	2.1511930157933423	6.025092077805343	ADCY9;GRK5;GNB2;GABRA3;PDE4B;GNG13
Signaling pathways regulating pluripotency of stem cells	8/139	0.06445360294539451	1.8777799946013827	5.148515306404986	SOX2;NRAS;ID2;ESRRB;PCGF3;INHBB;PIK3R1;INHBE
Thyroid hormone signaling pathway	7/116	0.06602988326082888	1.9688361365809754	5.350603318682121	NRAS;RHEB;HDAC1;ATP1A2;ATP1B2;PIK3R1;PLCG1
beta-Alanine metabolism	3/31	0.06833431047933922	3.157396200599905	8.472377905329992	ALDH1A3;DPYS;CARNS1
Propanoate metabolism	3/32	0.0737571825738249	3.0587275693311584	7.974032109521401	LDHC;ACSS2;SUCLA2
Amoebiasis	6/96	0.07463190244200876	2.039151712887439	5.291980457812968	SERPINB3;SERPINB4;COL1A2;LAMA2;CASP3;PIK3R1
Thyroid hormone synthesis	5/74	0.07660790327589173	2.2044883382566907	5.663451857573259	GPX2;ADCY9;ATP1A2;ATP1B2;SLC5A5
Glioma	5/75	0.0801218510734618	2.1750951604132682	5.49038970024748	NRAS;CALML5;CALML4;PIK3R1;PLCG1
Pertussis	5/76	0.08372050101958442	2.1464754872499356	5.3238417552914035	CALML5;C1S;CFL2;CASP3;CALML4
Non-alcoholic fatty liver disease (NAFLD)	8/149	0.0881755698106891	1.751754491608001	4.254004997949204	SREBF1;COX7B;NDUFA7;ITCH;CASP3;CYCS;PIK3R1;NDUFV3
T cell receptor signaling pathway	6/101	0.09015619409903401	1.9382036082890506	4.66372804978321	NRAS;CD28;PIK3R1;PLCG1;CD3E;VAV1
Cardiac muscle contraction	5/78	0.09116906327001265	2.091437654243527	5.009076124105983	COX7B;ATP1A2;CACNA2D4;ATP1B2;CACNG2
Longevity regulating pathway	6/102	0.0934565329713239	1.9192016121293543	4.549004584567045	NRAS;ADCY9;RHEB;HDAC1;HSPA6;PIK3R1
Phenylalanine metabolism	2/17	0.09421562399596527	3.8384032242587085	9.066958070523983	ALDH1A3;DDC
Tyrosine metabolism	3/36	0.09724197544132726	2.718868950516585	6.336467685237211	ALDH1A3;DDC;ADH1B
Rap1 signaling pathway	10/206	0.10277729577153251	1.5838071556407292	3.6034634831204535	NRAS;ADCY9;FLT1;CALML5;ADORA2B;CTNND1;P2RY1;CALML4;PIK3R1;PLCG1
Aldosterone-regulated sodium reabsorption	3/37	0.10353326845866656	2.645386005908029	5.999371148209758	ATP1A2;PIK3R1;ATP1B2
Viral myocarditis	4/59	0.1067351698629944	2.2119611800812895	4.9490520320165645	LAMA2;CASP3;CD28;CYCS
Drug metabolism	6/108	0.11459005793767447	1.81257930034439	3.926761343004239	ALDH1A3;ADH1B;DPYS;UGT2A2;UPP1;XDH
cAMP signaling pathway	10/212	0.11792211503198699	1.5389824248207087	3.289930306475982	HCAR2;ADCY9;CALML5;PDE4B;ATP1A2;CALML4;PIK3R1;ATP1B2;ADRB2;VAV1
Kaposi sarcoma-associated herpesvirus infection	9/186	0.11913604087777765	1.5786981002999525	3.3586632187127634	NRAS;CALML5;GNB2;CASP3;CYCS;CALML4;PIK3R1;PLCG1;GNG13
TNF signaling pathway	6/110	0.12212801763355131	1.7796233130654011	3.741988063841401	ITCH;CASP3;CCL5;BCL3;PGAM5;PIK3R1
Chemokine signaling pathway	9/190	0.13075776829164962	1.5454623508199536	3.1441021516843737	NRAS;ADCY9;GRK5;GNB2;CCL5;PIK3R1;CCR6;VAV1;GNG13
Measles	7/138	0.13201855361215717	1.6549637090100955	3.350991715780431	CASP3;HSPA6;CD28;CYCS;PIK3R1;CD3E;RAB9B
Tryptophan metabolism	3/42	0.13721204466660178	2.3304591004427873	4.628822601790766	DDC;AADAT;ACMSD
TGF-beta signaling pathway	5/90	0.14249259351458657	1.81257930034439	3.531747790394111	AMHR2;ID2;INHBB;BMP6;INHBE
Caffeine metabolism	1/5	0.1441524956613349	6.525285481239805	12.638718056120203	XDH
Amphetamine addiction	4/68	0.1553635230363536	1.9192016121293543	3.573529600033901	DDC;CALML5;HDAC1;CALML4
Fc epsilon RI signaling pathway	4/68	0.1553635230363536	1.9192016121293543	3.573529600033901	NRAS;PIK3R1;PLCG1;VAV1
Glycolysis / Gluconeogenesis	4/68	0.1553635230363536	1.9192016121293543	3.573529600033901	LDHC;ALDH1A3;ACSS2;ADH1B
Alzheimer disease	8/171	0.15571270387841654	1.5263825687110653	2.8386787043985935	COX7B;NDUFA7;CALML5;CASP3;CYCS;CALML4;NDUFV3;APOE
Proximal tubule bicarbonate reclamation	2/23	0.1558086384122226	2.837080644017306	5.274492379775046	ATP1A2;ATP1B2
Neurotrophin signaling pathway	6/119	0.1588976944241426	1.6450299532537322	3.0260239052693474	YWHAE;NRAS;CALML5;CALML4;PIK3R1;PLCG1
AMPK signaling pathway	6/120	0.16325367265134266	1.6313213703099512	2.956688440424267	SREBF1;RHEB;FASN;HNF4A;PIK3R1;PPP2R3A
Phospholipase D signaling pathway	7/148	0.16990884120216868	1.5431418367796834	2.7352084338947305	PTGFR;NRAS;ADCY9;RHEB;GRM6;PIK3R1;PLCG1
Ras signaling pathway	10/232	0.17663710125422227	1.4063115261292682	2.4380631244024307	NRAS;FLT1;CALML5;RASA4;GNB2;CALML4;PIK3R1;PLCG1;ETS2;GNG13
Circadian entrainment	5/97	0.177102073147926	1.6817746085669598	2.911200666277604	ADCY9;CALML5;GNB2;CALML4;GNG13
Bile secretion	4/72	0.17921958710148064	1.81257930034439	3.1160838886945648	ADCY9;SCTR;ATP1A2;ATP1B2
Endocrine and other factor-regulated calcium reabsorption	3/48	0.18170236728865438	2.039151712887439	3.4775393048709664	ADCY9;ATP1A2;ATP1B2
Aldosterone synthesis and secretion	5/98	0.1822879495428784	1.6646136431734195	2.833451579427599	ADCY9;CALML5;ATP1A2;CALML4;ATP1B2
Pancreatic secretion	5/98	0.1822879495428784	1.6646136431734195	2.833451579427599	ADCY9;CTRL;SCTR;ATP1A2;ATP1B2
Arginine and proline metabolism	3/49	0.1894636474231968	1.9975363718081032	3.3230178254297695	CARNS1;PRODH;PRODH2
Ovarian steroidogenesis	3/49	0.1894636474231968	1.9975363718081032	3.3230178254297695	ADCY9;ACOT2;BMP6
Cytokine-cytokine receptor interaction	12/294	0.19356650828921246	1.3316909145387354	2.1868150793738597	AMHR2;IL10RB;IL7;CCL5;ACKR4;TNFSF9;INHBB;CCR6;IL1RAP;OSMR;BMP6;INHBE
Biosynthesis of unsaturated fatty acids	2/27	0.20007826190375894	2.4167724004591866	3.888699605961956	ACOT2;ELOVL7
Fatty acid elongation	2/27	0.20007826190375894	2.4167724004591866	3.888699605961956	ACOT2;ELOVL7
PI3K-Akt signaling pathway	14/354	0.20021592071061456	1.2903106883807522	2.075282668111241	YWHAE;PHLPP1;FLT1;LAMA2;PIK3R1;PPP2R3A;OSMR;GNG13;NRAS;COL1A2;RHEB;IL7;GNB2;PKN1
Relaxin signaling pathway	6/130	0.20942220077517887	1.5058351110553396	2.3542270778340617	NRAS;ADCY9;COL1A2;GNB2;PIK3R1;GNG13
Dopaminergic synapse	6/131	0.2142757224099004	1.4943401865434667	2.3020186106941476	DDC;CALML5;GNB2;CALML4;PPP2R3A;GNG13
Natural killer cell mediated cytotoxicity	6/131	0.2142757224099004	1.4943401865434667	2.3020186106941476	NRAS;CASP3;PIK3R1;PLCG1;VAV1;ULBP3
C-type lectin receptor signaling pathway	5/104	0.21450914200048243	1.5685782406826454	2.4146739262664774	NRAS;CALML5;BCL3;CALML4;PIK3R1
Calcium signaling pathway	8/188	0.22061837951065544	1.3883586130297456	2.098255332516797	PTGFR;ADCY9;CALML5;ADORA2B;CALML4;ADRB2;PLCG1;PHKA2
Cellular senescence	7/160	0.22078750136742614	1.427406199021207	2.1561749604710845	LIN54;NRAS;CALML5;RHEB;RAD1;CALML4;PIK3R1
Citrate cycle (TCA cycle)	2/30	0.23413313575080183	2.1750951604132682	3.157945338159087	SUCLA2;IDH2
Legionellosis	3/55	0.23756918491126203	1.7796233130654011	2.5578461688369236	CASP3;HSPA6;CYCS
Regulation of lipolysis in adipocytes	3/55	0.23756918491126203	1.7796233130654011	2.5578461688369236	ADCY9;ADRB2;PIK3R1
Chemical carcinogenesis	4/82	0.24338238850890792	1.5915330442048303	2.249029494630527	ALDH1A3;ADH1B;UGT2A2;SULT1A3
Apelin signaling pathway	6/137	0.24416233748860275	1.4288946309284243	2.0146299148688134	NRAS;ADCY9;CALML5;GNB2;CALML4;GNG13
Estrogen signaling pathway	6/137	0.24416233748860275	1.4288946309284243	2.0146299148688134	NRAS;ADCY9;CALML5;HSPA6;CALML4;PIK3R1
cGMP-PKG signaling pathway	7/166	0.24804637000338017	1.3758132038758621	1.9180756346084071	ADCY9;CALML5;KCNJ8;ATP1A2;CALML4;ATP1B2;ADRB2
Peroxisome	4/83	0.25007435140063594	1.5723579472867	2.17928339744669	ABCD4;IDH2;PXMP4;XDH
Pyrimidine metabolism	3/57	0.2540553466518274	1.7171803897999485	2.352885954316746	DPYS;CTPS2;UPP1
Leukocyte transendothelial migration	5/112	0.25993175391613227	1.456536937776742	1.962444895362041	CTNND1;ESAM;PIK3R1;PLCG1;VAV1
Serotonergic synapse	5/113	0.2657675366225667	1.4436472303627885	1.913024981975868	DDC;NRAS;GNB2;CASP3;GNG13
Toxoplasmosis	5/113	0.2657675366225667	1.4436472303627885	1.913024981975868	LAMA2;IL10RB;CASP3;HSPA6;CYCS
Synthesis and degradation of ketone bodies	1/10	0.2675541566409035	3.2626427406199023	4.301576764779511	HMGCS1
Colorectal cancer	4/86	0.27037096929315557	1.5175082514511173	1.9848405518548868	NRAS;CASP3;CYCS;PIK3R1
VEGF signaling pathway	3/59	0.2706958221079438	1.6589708850609672	2.167875991056049	NRAS;PIK3R1;PLCG1
Viral carcinogenesis	8/201	0.2759180179880562	1.2985642748735928	1.672098228159896	YWHAE;SP100;NRAS;HDAC1;CASP3;UBR4;PIK3R1;HDAC7
Ubiquinone and other terpenoid-quinone biosynthesis	1/11	0.29001481899160747	2.966038855109002	3.6714318770165093	GGCX
GABAergic synapse	4/89	0.29094056202159174	1.466356287919057	1.8104166825810994	ADCY9;GNB2;GABRA3;GNG13
Retrograde endocannabinoid signaling	6/148	0.3016812713726977	1.3226930029540145	1.5850944117085486	NDUFA7;ADCY9;GNB2;GABRA3;NDUFV3;GNG13
Dilated cardiomyopathy (DCM)	4/91	0.30476928579521684	1.4341286771955615	1.704032022136518	ADCY9;LAMA2;CACNA2D4;CACNG2
Tuberculosis	7/179	0.3101504682589248	1.2758938091809673	1.4936859705403787	CALML5;IL10RB;CASP3;MRC1;ITGAX;CYCS;CALML4
Th1 and Th2 cell differentiation	4/92	0.31171047946219815	1.418540322008653	1.6535647527156168	GATA3;PLCG1;CD3E;RUNX3
Primary immunodeficiency	2/37	0.3141928683020291	1.7635906706053526	2.041794015034331	CD3E;AICDA
GnRH signaling pathway	4/93	0.3186661525393279	1.4032872002666246	1.604815054423627	NRAS;ADCY9;CALML5;CALML4
Small cell lung cancer	4/93	0.3186661525393279	1.4032872002666246	1.604815054423627	LAMA2;CASP3;CYCS;PIK3R1
Axon guidance	7/181	0.31997895121753583	1.261795535046371	1.4378160914223095	NTNG2;NRAS;ABLIM1;SEMA4D;CFL2;PIK3R1;PLCG1
Oxytocin signaling pathway	6/153	0.3286337704141172	1.2794677414195694	1.4238061709686856	NRAS;ADCY9;CALML5;CALML4;CACNA2D4;CACNG2
Non-small cell lung cancer	3/66	0.3295926506282019	1.483019427554501	1.6459999689259237	NRAS;PIK3R1;PLCG1
Fatty acid biosynthesis	1/13	0.33289414132137957	2.5097251850922326	2.760523863647812	FASN
Non-homologous end-joining	1/13	0.33289414132137957	2.5097251850922326	2.760523863647812	NHEJ1
Pyruvate metabolism	2/39	0.3368330779768093	1.6731501233948216	1.8206680702995466	LDHC;ACSS2
Long-term potentiation	3/67	0.33802994518036406	1.460884809232792	1.5845060391253158	NRAS;CALML5;CALML4
Epithelial cell signaling in Helicobacter pylori infection	3/68	0.34646070167191395	1.4394012090970156	1.5257449599929391	CASP3;CCL5;PLCG1
Renin secretion	3/69	0.3548811017081269	1.418540322008653	1.469568721714145	CALML5;CALML4;ADRB2
Autophagy	5/128	0.35584109614035897	1.2744698205546492	1.3168727147918833	NRAS;RRAGB;RHEB;PIK3R1;ATG2B
Choline metabolism in cancer	4/99	0.36056688607744336	1.3182394911595565	1.3447068433076719	NRAS;RHEB;PIK3R1;PLCG1
Porphyrin and chlorophyll metabolism	2/42	0.3703449702202246	1.5536394002951914	1.5432616418355014	UGT2A2;PPOX
B cell receptor signaling pathway	3/71	0.3716761878580438	1.37858143969855	1.364426532907488	NRAS;PIK3R1;VAV1
Melanogenesis	4/101	0.3745410674378776	1.2921357388593673	1.2689468417383525	NRAS;ADCY9;CALML5;CALML4
Arrhythmogenic right ventricular cardiomyopathy (ARVC)	3/72	0.3800438641453542	1.3594344752582925	1.3152101698776557	LAMA2;CACNA2D4;CACNG2
Vascular smooth muscle contraction	5/132	0.38024295513572814	1.235849522962084	1.1949983624278229	ADCY9;CALML5;ADORA2B;CYP4A22;CALML4
Glucagon signaling pathway	4/103	0.388489336322886	1.2670457245125832	1.1979785018875648	LDHC;CALML5;CALML4;PHKA2
Fatty acid degradation	2/44	0.3923102595013726	1.483019427554501	1.3876646506386463	ADH1B;CYP4A22
Inositol phosphate metabolism	3/74	0.3967028861283464	1.3226930029540145	1.2229191959956043	PI4K2B;PLCG1;PI4KB
Metabolism of xenobiotics by cytochrome P450	3/74	0.3967028861283464	1.3226930029540145	1.2229191959956043	ALDH1A3;ADH1B;UGT2A2
Parathyroid hormone synthesis, secretion and action	4/106	0.40932710424857044	1.2311859398565668	1.0997453620520592	AKAP13;ADCY9;PDE4B;GATA3
Primary bile acid biosynthesis	1/17	0.4110513164341839	1.9192016121293543	1.7062416558408113	AKR1C4
Chronic myeloid leukemia	3/76	0.4132394253233454	1.2878852923499613	1.1381404632042043	NRAS;HDAC1;PIK3R1
Th17 cell differentiation	4/107	0.41624261204641344	1.2196795292037017	1.069033235270011	IL1RAP;GATA3;PLCG1;CD3E
Epstein-Barr virus infection	7/201	0.4199788999186459	1.1362437405143937	0.9857491743224376	HDAC1;CASP3;ADRM1;CYCS;PIK3R1;CD3E;RUNX3
Insulin resistance	4/108	0.4231397887999682	1.2083862002295933	1.0392757954839589	SREBF1;GFPT2;PPP1R3A;PIK3R1
Cysteine and methionine metabolism	2/47	0.42458450756248806	1.3883586130297456	1.1893293776871774	LDHC;MAT2A
Sphingolipid metabolism	2/47	0.42458450756248806	1.3883586130297456	1.1893293776871774	NEU2;SGMS1
Influenza A	6/171	0.4270780791353669	1.1447869265332988	0.9739714688778415	CCL5;HSPA6;TRIM25;CYCS;PIK3R1;AGFG1
Other glycan degradation	1/18	0.42911791612015904	1.81257930034439	1.5334847472739024	NEU2
Intestinal immune network for IgA production	2/48	0.4351445970024022	1.3594344752582925	1.1311540187959668	CD28;AICDA
Notch signaling pathway	2/48	0.4351445970024022	1.3594344752582925	1.1311540187959668	NUMBL;HDAC1
Parkinson disease	5/142	0.4409231291023385	1.1488178664154585	0.9407494073876517	COX7B;NDUFA7;CASP3;CYCS;NDUFV3
Glycosaminoglycan degradation	1/19	0.44663117954230125	1.7171803897999485	1.3840853896237733	NAGLU
Pantothenate and CoA biosynthesis	1/19	0.44663117954230125	1.7171803897999485	1.3840853896237733	DPYS
Steroid biosynthesis	1/19	0.44663117954230125	1.7171803897999485	1.3840853896237733	EBP
Vibrio cholerae infection	2/50	0.4559445687128238	1.3050570962479608	1.0249710103713485	ADCY9;PLCG1
Neuroactive ligand-receptor interaction	11/338	0.46291004753147647	1.0618068090774828	0.8178275221450181	PTGFR;GLRA2;CHRNA3;GLRA3;GRM6;ADORA2B;PENK;GABRA3;P2RY1;SCTR;ADRB2
Glutamatergic synapse	4/114	0.4640406492634017	1.1447869265332988	0.878948083251142	ADCY9;GRM6;GNB2;GNG13
Amyotrophic lateral sclerosis (ALS)	2/51	0.4661778552192104	1.2794677414195694	0.9764744958717512	CASP3;CYCS
Regulation of actin cytoskeleton	7/214	0.48457496208987516	1.067219588053239	0.7731825972656213	DIAPH1;NRAS;CFL2;ITGAX;PIK3R1;ARPC5;VAV1
ErbB signaling pathway	3/85	0.48555959654230857	1.1515209672776126	0.8319200604913207	NRAS;PIK3R1;PLCG1
Hypertrophic cardiomyopathy (HCM)	3/85	0.48555959654230857	1.1515209672776126	0.8319200604913207	LAMA2;CACNA2D4;CACNG2
Insulin secretion	3/86	0.4933374951883946	1.1381311885883378	0.804159981108895	ADCY9;ATP1A2;ATP1B2
Terpenoid backbone biosynthesis	1/22	0.4960175898867556	1.483019427554501	1.039810009498238	HMGCS1
Sphingolipid signaling pathway	4/119	0.49732003569320543	1.096686635502488	0.7660592212168273	NRAS;SGMS1;PIK3R1;PPP2R3A
mTOR signaling pathway	5/152	0.5001085349414761	1.0732377436249678	0.7436787737542407	NRAS;RRAGB;RHEB;GRB10;PIK3R1
Pathogenic Escherichia coli infection	2/55	0.5059363290060609	1.1864155420436007	0.8083576445095826	TUBB2A;ARPC5
Gap junction	3/88	0.508715422814926	1.1122645706658756	0.7517423730364854	NRAS;TUBB2A;ADCY9
Protein export	1/23	0.51148162540927	1.418540322008653	0.9510513046162558	SRPRB
Glutathione metabolism	2/56	0.5155713583409045	1.1652295502213936	0.771940759279278	GPX2;IDH2
Hepatitis C	5/155	0.517406702307188	1.0524654001999685	0.6934968746963288	YWHAE;NRAS;CASP3;CYCS;PIK3R1
Platelet activation	4/124	0.5296856856971297	1.0524654001999685	0.6688117604711792	ADCY9;COL1A2;P2RY1;PIK3R1
Rheumatoid arthritis	3/91	0.531314066126743	1.0755965078966712	0.6802093515433799	FLT1;CCL5;CD28
Endometrial cancer	2/58	0.5344639564185094	1.1250492209034144	0.7048331945702886	NRAS;PIK3R1
Oocyte meiosis	4/125	0.5360363584228325	1.0440456769983686	0.6510181140186225	YWHAE;ADCY9;CALML5;CALML4
Glycosylphosphatidylinositol (GPI)-anchor biosynthesis	1/25	0.5410029527945822	1.3050570962479608	0.8017364334354316	PIGP
Huntington disease	6/193	0.5436777252351621	1.0142930799854617	0.6181088078048349	COX7B;NDUFA7;HDAC1;CASP3;CYCS;NDUFV3
Lysine degradation	2/59	0.5437189733298465	1.1059805900406448	0.6738991442475947	AADAT;PRDM2
Hippo signaling pathway	5/160	0.5456573364183752	1.0195758564437194	0.6176224400805094	SOX2;YWHAE;ID2;BMP6;GLI2
Steroid hormone biosynthesis	2/60	0.5528450927397809	1.0875475802066341	0.6445649138978538	UGT2A2;AKR1C4
MAPK signaling pathway	9/295	0.552966002192772	0.9953825310365804	0.5897230982773315	NRAS;FLT1;TAOK1;CASP3;HSPA6;CACNA2D4;IL1RAP;CACNG2;MAP4K3
Maturity onset diabetes of the young	1/26	0.5550887826962805	1.2548625925461163	0.7386462657889613	HNF4A
JAK-STAT signaling pathway	5/162	0.5567363673733252	1.0069885001913277	0.5897563684242496	IL7;IL10RB;PIK3R1;OSMR;IL22RA2
Purine metabolism	4/129	0.5609977292644377	1.011672167634078	0.5847853824749105	ADCY9;AK1;PDE4B;XDH
Ascorbate and aldarate metabolism	1/27	0.5687430247190204	1.2083862002295933	0.6819244432632191	UGT2A2
Protein processing in endoplasmic reticulum	5/165	0.5731003564801858	0.9886796183696673	0.5503924419434721	TRAM1;PRKCSH;DNAJC5B;DNAJC5;HSPA6
Focal adhesion	6/199	0.5737055165739908	0.9837113790813775	0.5465884577590644	DIAPH1;COL1A2;FLT1;LAMA2;PIK3R1;VAV1
Arachidonic acid metabolism	2/63	0.5794428640440821	1.0357596001967944	0.5652018087758929	GPX2;CYP4A22
Cytosolic DNA-sensing pathway	2/63	0.5794428640440821	1.0357596001967944	0.5652018087758929	CCL5;TREX1
Butanoate metabolism	1/28	0.5819788817478636	1.1652295502213936	0.6307633623463427	HMGCS1
Proteoglycans in cancer	6/201	0.5834962228556408	0.9739232061551947	0.5246692805449998	NRAS;LUM;CASP3;ANK3;PIK3R1;PLCG1
Systemic lupus erythematosus	4/133	0.5852125384600372	0.9812459370285419	0.5257321288138325	C1S;HIST1H2AE;CD28;SNRPB
Progesterone-mediated oocyte maturation	3/99	0.5885888730987122	0.9886796183696673	0.5240272355263728	FZR1;ADCY9;PIK3R1
HIF-1 signaling pathway	3/100	0.5954249320932791	0.9787928221859706	0.5074844601145223	FLT1;PIK3R1;PLCG1
Central carbon metabolism in cancer	2/65	0.5965198306864808	1.003890074036893	0.5186525716381377	NRAS;PIK3R1
Cortisol synthesis and secretion	2/65	0.5965198306864808	1.003890074036893	0.5186525716381377	ADCY9;KCNA4
Mitophagy	2/65	0.5965198306864808	1.003890074036893	0.5186525716381377	NRAS;PGAM5
Shigellosis	2/65	0.5965198306864808	1.003890074036893	0.5186525716381377	DIAPH1;ARPC5
Acute myeloid leukemia	2/66	0.604861298943486	0.9886796183696673	0.49706471420195436	NRAS;PIK3R1
Glyoxylate and dicarboxylate metabolism	1/30	0.60724624804579	1.0875475802066341	0.5424914515692104	ACSS2
Ubiquitin mediated proteolysis	4/137	0.6086353290702081	0.9525964206189494	0.47299841008479876	UBOX5;FZR1;ITCH;CUL4B
Chagas disease (American trypanosomiasis)	3/103	0.6154850796348138	0.9502842933844375	0.46121532621645467	CCL5;PIK3R1;CD3E
Circadian rhythm	1/31	0.6193021954886218	1.0524654001999685	0.5043013481357452	BHLHE40
Renal cell carcinoma	2/69	0.6290989333972952	0.9456935480057688	0.4382975131567885	NRAS;PIK3R1
Prolactin signaling pathway	2/70	0.6369169116697555	0.9321836401771149	0.42052301920929425	NRAS;PIK3R1
Apoptosis	4/143	0.6422089831354688	0.9126273400335391	0.40414926874307	NRAS;CASP3;CYCS;PIK3R1
Melanoma	2/72	0.6521639262168554	0.906289650172195	0.38740196490696205	NRAS;PIK3R1
p53 signaling pathway	2/72	0.6521639262168554	0.906289650172195	0.38740196490696205	CASP3;CYCS
Pentose and glucuronate interconversions	1/34	0.6532980053057008	0.9596008060646771	0.408523069186634	UGT2A2
SNARE interactions in vesicular transport	1/34	0.6532980053057008	0.9596008060646771	0.408523069186634	BET1
Alanine, aspartate and glutamate metabolism	1/35	0.6639424763748847	0.9321836401771149	0.3817849128165964	GFPT2
Prion diseases	1/35	0.6639424763748847	0.9321836401771149	0.3817849128165964	CCL5
Bacterial invasion of epithelial cells	2/74	0.6668967820081675	0.8817953353026763	0.357232921524106	PIK3R1;ARPC5
PPAR signaling pathway	2/74	0.6668967820081675	0.8817953353026763	0.357232921524106	CYP4A22;OLR1
Thyroid cancer	1/37	0.6842625279707947	0.8817953353026763	0.3345651621834024	NRAS
Human papillomavirus infection	9/330	0.6854802958045071	0.8898116565327006	0.3360244917638171	NRAS;COL1A2;LAMA2;RHEB;HDAC1;CASP3;UBR4;PIK3R1;PPP2R3A
Antigen processing and presentation	2/77	0.6880463494030885	0.8474396728882864	0.31685690981080405	KLRC4;HSPA6
Allograft rejection	1/38	0.6939577758068513	0.8585901948999742	0.3136809153457027	CD28
Complement and coagulation cascades	2/79	0.7015242221366866	0.8259855039544056	0.29281173805866356	C1S;ITGAX
Glycine, serine and threonine metabolism	1/40	0.712465650388832	0.8156606851549756	0.27652820390053556	GCAT
Nicotine addiction	1/40	0.712465650388832	0.8156606851549756	0.27652820390053556	GABRA3
Thermogenesis	6/231	0.7149525315406616	0.8474396728882864	0.28434916882746286	COX7B;NRAS;NDUFA7;ADCY9;RHEB;NDUFV3
ECM-receptor interaction	2/82	0.7208304237325054	0.7957665221024152	0.26049525746453966	COL1A2;LAMA2
Bladder cancer	1/41	0.721296195980841	0.7957665221024152	0.25998123051299316	NRAS
Fat digestion and absorption	1/41	0.721296195980841	0.7957665221024152	0.25998123051299316	NPC1L1
Graft-versus-host disease	1/41	0.721296195980841	0.7957665221024152	0.25998123051299316	CD28
Homologous recombination	1/41	0.721296195980841	0.7957665221024152	0.25998123051299316	RAD54L
Cell cycle	3/124	0.7366136239986897	0.7893490501499763	0.24129751567056912	YWHAE;FZR1;HDAC1
Type I diabetes mellitus	1/43	0.7381532659592872	0.7587541257255587	0.23036063469178086	CD28
Hepatitis B	4/163	0.7399076244128097	0.8006485253054975	0.24117930119448763	NRAS;CASP3;CYCS;PIK3R1
Salmonella infection	2/86	0.7449242691984809	0.7587541257255587	0.2234323895838815	ARPC5;PKN1
Vasopressin-regulated water reabsorption	1/44	0.7461961158943786	0.7415097137772505	0.21708944341467878	ADCY9
Pathways in cancer	14/530	0.7522321855452258	0.8618301578995968	0.2453718756746628	CALML5;LAMA2;HDAC1;CALML4;PIK3R1;GLI2;GNG13;NRAS;ADCY9;IL7;GNB2;CASP3;CYCS;PLCG1
ABC transporters	1/45	0.7539923114289567	0.7250317201377561	0.2047294602646331	ABCD4
Glycosphingolipid biosynthesis	1/45	0.7539923114289567	0.7250317201377561	0.2047294602646331	FUT3
Proteasome	1/45	0.7539923114289567	0.7250317201377561	0.2047294602646331	ADRM1
Type II diabetes mellitus	1/46	0.7615494050530529	0.7092701610043265	0.19320535509792056	PIK3R1
Endocytosis	6/244	0.7621257371593315	0.8022891985130907	0.21793682842718856	ITCH;ZFYVE27;GRK5;HSPA6;ARPC5;ARAP1
Ether lipid metabolism	1/47	0.7688747180296546	0.6941793065148728	0.18244922993629803	GDPD3
Hedgehog signaling pathway	1/47	0.7688747180296546	0.6941793065148728	0.18244922993629803	GLI2
Nucleotide excision repair	1/47	0.7688747180296546	0.6941793065148728	0.18244922993629803	CUL4B
mRNA surveillance pathway	2/91	0.7725149761507922	0.7170643385977807	0.18507709072311423	CPSF7;PPP2R3A
Valine, leucine and isoleucine degradation	1/48	0.7759753479999211	0.6797172376291463	0.17239976029423057	HMGCS1
Oxidative phosphorylation	3/133	0.77839492351068	0.7359344527714065	0.18436723361926935	COX7B;NDUFA7;NDUFV3
Spliceosome	3/134	0.7826831054881792	0.730442404616396	0.17897839106754154	HSPA6;U2SURP;SNRPB
Cocaine addiction	1/49	0.7828581755388067	0.6658454572693677	0.16300145086216702	DDC
Cholesterol metabolism	1/50	0.7895298708169702	0.6525285481239804	0.1542039875335581	APOE
N-Glycan biosynthesis	1/50	0.7895298708169702	0.6525285481239804	0.1542039875335581	DPAGT1
NF-kappa B signaling pathway	2/95	0.7926783084791481	0.6868721559199794	0.1595863680686144	TRIM25;PLCG1
Hematopoietic cell lineage	2/97	0.8021562073210244	0.672709843426784	0.14830017514709823	IL7;CD3E
Prostate cancer	2/97	0.8021562073210244	0.672709843426784	0.14830017514709823	NRAS;PIK3R1
Fluid shear stress and atherosclerosis	3/139	0.8031063311410459	0.7041674979755185	0.15440150910646597	CALML5;CALML4;PIK3R1
Human T-cell leukemia virus 1 infection	5/219	0.8049643079870527	0.7448956028812561	0.16161056891462006	NRAS;ADCY9;PIK3R1;CD3E;ETS2
Autoimmune thyroid disease	1/53	0.8083418430376011	0.6155929699282834	0.13097986202399536	CD28
Fanconi anemia pathway	1/54	0.814231724678869	0.6041931001147967	0.12416789283964838	FANCE
Cell adhesion molecules (CAMs)	3/145	0.825462684729827	0.6750295325420487	0.12947823809074488	NTNG2;CD28;ESAM
Transcriptional misregulation in cancer	4/186	0.8256529107506743	0.7016436001333123	0.1344214412982584	NR4A3;FLT1;HDAC1;ID2
Toll-like receptor signaling pathway	2/104	0.8323641441486569	0.6274312962730582	0.11512439494060306	CCL5;PIK3R1
Gastric cancer	3/149	0.8391323548735945	0.6569079343530004	0.11521300140989796	NRAS;PIK3R1;CDH17
Long-term depression	1/60	0.8459638680155305	0.5437737901033171	0.09096173436078211	NRAS
Phagosome	3/152	0.8487691065409148	0.6439426461749806	0.10558604510229883	TUBB2A;MRC1;OLR1
Basal cell carcinoma	1/63	0.8597383689879695	0.5178798000983972	0.07826570244000546	GLI2
Inflammatory bowel disease (IBD)	1/65	0.8682310812093876	0.5019450370184465	0.07092351720982425	GATA3
Necroptosis	3/162	0.877349775853765	0.6041931001147967	0.07905838553924359	USP21;HIST1H2AE;PGAM5
Staphylococcus aureus infection	1/68	0.8800171981629934	0.47980040303233856	0.06132512634767107	C1S
RIG-I-like receptor signaling pathway	1/70	0.8872838205860949	0.46609182008855743	0.05574009309801423	TRIM25
Hepatocellular carcinoma	3/168	0.8921028683609642	0.5826147751106968	0.06651936015889173	NRAS;PIK3R1;PLCG1
Adherens junction	1/72	0.894111014369185	0.4531448250860975	0.0507183860663527	CTNND1
Lysosome	2/123	0.89447245720223	0.5305110147349434	0.05916320788603351	NAGLU;ARSG
Tight junction	3/170	0.8966554595721298	0.5757604836388063	0.06280602269508472	RAP2C;MYH13;AMOTL1
Pancreatic cancer	1/75	0.9035854757252908	0.43501903208265363	0.04410421677230336	PIK3R1
FoxO signaling pathway	2/132	0.9157309057298293	0.49433980918483367	0.04351808221092247	NRAS;PIK3R1
Breast cancer	2/147	0.9424744901875161	0.44389697151291185	0.026299309136645434	NRAS;PIK3R1
IL-17 signaling pathway	1/93	0.9450757668953623	0.35082180006665614	0.019817985964853898	CASP3
Glycerophospholipid metabolism	1/97	0.9515350335290225	0.336354921713392	0.016709700025379047	ETNPPL
Cushing syndrome	2/155	0.9532179504423338	0.42098616007998735	0.02017016351764941	ADCY9;KCNA4
Ribosome biogenesis in eukaryotes	1/101	0.9572357274704655	0.3230339347148418	0.01411839150578602	WDR3
RNA transport	2/165	0.9639689550241304	0.39547184734786694	0.014512309742242139	NUPL2;EIF1B
Osteoclast differentiation	1/127	0.981051760429837	0.25690100319841747	0.004914531061455391	PIK3R1
MicroRNAs in cancer	4/299	0.9829480879883427	0.4364739452334317	0.00750690229305395	NRAS;HDAC1;CASP3;PLCG1
Wnt signaling pathway	1/158	0.9928299843288447	0.2064963759886014	0.001485915659886314	PORCN
NOD-like receptor signaling pathway	1/178	0.9961721332569206	0.18329453598988213	7.029733626923568E-4	CCL5
