# Supplementary material for: CRISPR/Cas9-Mediated Whole Genomic Wide Knockout Screening Identifies Specific Genes Associated With PM2.5-Induced Mineral Absorption in Liver Toxicity
Source: Front Bioeng Biotechnol. 2021 Jul 7;9:669434. doi: 10.3389/fbioe.2021.669434 (PMC8293916; doi:10.3389/fbioe.2021.669434)
Supplement: Supplementary Table 3 — GO enrichment analysis of the top-rank PM2.5 resistance top-rank genes. (Function: GO analysis function name, Overlap: Ratio of overlapping genes to input genes, P values, Odds Ratio, comprehensive scores, and genes: same with legends of Supplementary Table 2). [file Table_3.XLSX]

## Sheet: GO biological Process
Function	Overlap	P-value	Adjusted P-value	Odds Ratio	Combined Score	Genes
heterocycle catabolic process (GO:0046700)	3/6	5.347347099327167E-4	1.0	16.31321370309951	122.89950739537913	DPEP1;PRODH;PRODH2
biomineral tissue development (GO:0031214)	3/8	0.00142989906760502	1.0	12.234910277324634	80.14051491797406	FAM20A;CEMP1;AMELX
skeletal system development (GO:0001501)	12/146	0.0018235516554183464	1.0	2.681624170372522	16.912921103474837	AKAP13;CLEC3A;EBP;COL1A2;ANKH;IGFBP4;DEAF1;FRZB;ALPL;ETS2;BMP6;GLI2
positive regulation of T cell differentiation (GO:0045582)	5/32	0.0026990779252425907	1.0	5.097879282218597	30.15316615756933	IL7;TNFSF9;ADAM8;GATA3;GLI2
inorganic anion transmembrane transport (GO:0098661)	7/64	0.0033610836162319218	1.0	3.568515497553018	20.32445094065416	GLRA2;GLRA3;GABRA3;SLC26A8;SLC26A7;SLC37A4;CLCN1
UDP-N-acetylglucosamine biosynthetic process (GO:0006048)	3/11	0.003933071227592421	1.0	8.898116565327005	49.28074751996216	GFPT2;GNPNAT1;UAP1
amino sugar biosynthetic process (GO:0046349)	3/12	0.005125613024390751	1.0	8.156606851549755	43.013908210404914	GFPT2;GNPNAT1;UAP1
UDP-N-acetylglucosamine metabolic process (GO:0006047)	3/12	0.005125613024390751	1.0	8.156606851549755	43.013908210404914	GFPT2;GNPNAT1;UAP1
regulation of epithelial cell proliferation (GO:0050678)	7/72	0.006466993238530857	1.0	3.1720137756026827	15.99026101792932	SOX2;NR4A3;DEAF1;ZNF304;RUNX3;MTSS1;BMP6
alpha-amino acid catabolic process (GO:1901606)	5/39	0.0064747865594685285	1.0	4.182875308487054	21.08102077102312	AADAT;CARNS1;HNMT;PRODH;ACMSD
chloride transmembrane transport (GO:1902476)	6/57	0.0078043253793952955	1.0	3.434360779599897	16.667217869545293	GLRA2;GLRA3;GABRA3;SLC26A8;SLC26A7;CLCN1
odontogenesis (GO:0042476)	5/41	0.008016886700665873	1.0	3.9788326105120757	19.2026623340096	COL1A2;HDAC1;CEMP1;AMELX;GLI2
negative regulation of cellular component movement (GO:0051271)	3/15	0.009900499523176882	1.0	6.525285481239805	30.115302226609757	SP100;SPOCK3;GATA3
odontogenesis of dentin-containing tooth (GO:0042475)	3/16	0.01191170259569142	1.0	6.117455138662317	27.10175744715062	HDAC1;AMELX;GLI2
lipoprotein metabolic process (GO:0042157)	2/6	0.012961353347041179	1.0	10.87547580206634	47.26245969096133	NPC1L1;APOE
activation of transmembrane receptor protein tyrosine kinase activity (GO:0007171)	2/6	0.012961353347041179	1.0	10.87547580206634	47.26245969096133	CHRNA3;ADRB2
positive regulation of vesicle fusion (GO:0031340)	2/6	0.012961353347041179	1.0	10.87547580206634	47.26245969096133	C2CD5;DOC2B
spinal cord dorsal/ventral patterning (GO:0021513)	2/6	0.012961353347041179	1.0	10.87547580206634	47.26245969096133	RFX8;GLI2
positive regulation of T cell differentiation in thymus (GO:0033089)	2/6	0.012961353347041179	1.0	10.87547580206634	47.26245969096133	ADAM8;GLI2
synaptic transmission, glycinergic (GO:0060012)	2/6	0.012961353347041179	1.0	10.87547580206634	47.26245969096133	GLRA2;GLRA3
alpha-amino acid metabolic process (GO:1901605)	4/31	0.01426148799463396	1.0	4.209861600799874	17.892722294332547	AADAT;HNF4A;NOX4;DPEP1
negative regulation of epithelial cell proliferation (GO:0050680)	6/66	0.015534936555347316	1.0	2.966038855109002	12.352554708963282	SOX2;GATA3;APOE;RUNX3;XDH;MTSS1
regulation of peptidase activity (GO:0052547)	3/18	0.016588441977033932	1.0	5.43773790103317	22.28955460886042	SERPINB3;SERPINB4;EPPIN
fat-soluble vitamin catabolic process (GO:0042363)	2/7	0.01778011884995323	1.0	9.321836401771149	37.563965177761915	CYP26B1;CYP4F11
pituitary gland development (GO:0021983)	2/7	0.01778011884995323	1.0	9.321836401771149	37.563965177761915	SOX2;GLI2
activation of cysteine-type endopeptidase activity involved in apoptotic process by cytochrome c (GO:0008635)	2/7	0.01778011884995323	1.0	9.321836401771149	37.563965177761915	CASP3;CYCS
proline metabolic process (GO:0006560)	2/7	0.01778011884995323	1.0	9.321836401771149	37.563965177761915	PRODH;PRODH2
tooth mineralization (GO:0034505)	2/7	0.01778011884995323	1.0	9.321836401771149	37.563965177761915	FAM20A;AMELX
nucleotide-sugar biosynthetic process (GO:0009226)	3/19	0.019258786316713964	1.0	5.151541169399845	20.347494927507537	GFPT2;GNPNAT1;UAP1
negative regulation of calcium ion transport (GO:0051926)	3/19	0.019258786316713964	1.0	5.151541169399845	20.347494927507537	YWHAE;ATP1A2;EPPIN
negative regulation of cytokine production (GO:0001818)	8/110	0.019906533614555817	1.0	2.3728310840872013	9.293684778402934	CD84;ITCH;BTN2A2;PPP1R11;GPNMB;TRIM25;HDAC7;ASB1
cholesterol biosynthetic process (GO:0006695)	4/35	0.021568619042697534	1.0	3.7287345607084594	14.305349215599705	EBP;HMGCS1;NPC1L1;APOE
embryonic digestive tract development (GO:0048566)	3/20	0.022152176053585833	1.0	4.893964110929853	18.645120125380984	PKDCC;ID2;GLI2
aromatic amino acid family catabolic process (GO:0009074)	3/20	0.022152176053585833	1.0	4.893964110929853	18.645120125380984	AADAT;PCBD1;ACMSD
adrenergic receptor signaling pathway (GO:0071875)	3/20	0.022152176053585833	1.0	4.893964110929853	18.645120125380984	AKAP13;ADCY9;ADRB2
eye morphogenesis (GO:0048592)	3/20	0.022152176053585833	1.0	4.893964110929853	18.645120125380984	ALDH1A3;AGTPBP1;COL5A1
negative regulation of glucose import (GO:0046325)	2/8	0.023230207094472394	1.0	8.156606851549755	30.687616780437526	GRB10;MZB1
imidazole-containing compound catabolic process (GO:0052805)	2/8	0.023230207094472394	1.0	8.156606851549755	30.687616780437526	CARNS1;HNMT
negative regulation of calcium ion transmembrane transport (GO:1903170)	2/8	0.023230207094472394	1.0	8.156606851549755	30.687616780437526	YWHAE;ATP1A2
histidine catabolic process (GO:0006548)	2/8	0.023230207094472394	1.0	8.156606851549755	30.687616780437526	CARNS1;HNMT
histidine metabolic process (GO:0006547)	2/8	0.023230207094472394	1.0	8.156606851549755	30.687616780437526	CARNS1;HNMT
osteoblast development (GO:0002076)	2/8	0.023230207094472394	1.0	8.156606851549755	30.687616780437526	CLEC5A;GLI2
secondary alcohol biosynthetic process (GO:1902653)	4/36	0.023693433503955082	1.0	3.62515860068878	13.567363917255634	EBP;HMGCS1;NPC1L1;APOE
chloride transport (GO:0006821)	6/73	0.024375263198314505	1.0	2.681624170372522	9.960052195875537	GLRA2;GLRA3;GABRA3;SLC26A8;SLC26A7;CLCN1
negative regulation of cytokine biosynthetic process (GO:0042036)	3/21	0.025268902716262805	1.0	4.6609182008855745	17.14369974790265	BCL3;INHBB;ASB1
glutamate metabolic process (GO:0006536)	3/21	0.025268902716262805	1.0	4.6609182008855745	17.14369974790265	AADAT;PRODH;PRODH2
phosphatidylinositol-mediated signaling (GO:0048015)	5/56	0.028176646003250354	1.0	2.913073875553484	10.397523304770832	NYAP1;PITPNM2;PIK3R1;GATA3;PI4KB
acylglycerol homeostasis (GO:0055090)	3/22	0.02860852998390157	1.0	4.449058282663502	15.812177166420007	HNF4A;APOC4;APOE
positive regulation of biosynthetic process (GO:0009891)	3/22	0.02860852998390157	1.0	4.449058282663502	15.812177166420007	CCL5;SIRT4;APOE
homocysteine metabolic process (GO:0050667)	2/9	0.029268520853132737	1.0	7.25031720137756	25.602629792462366	NOX4;DPEP1
neurotrophin TRK receptor signaling pathway (GO:0048011)	2/9	0.029268520853132737	1.0	7.25031720137756	25.602629792462366	ZFYVE27;CASP3
indolalkylamine catabolic process (GO:0046218)	2/9	0.029268520853132737	1.0	7.25031720137756	25.602629792462366	AADAT;ACMSD
regulation of methylation-dependent chromatin silencing (GO:0090308)	2/9	0.029268520853132737	1.0	7.25031720137756	25.602629792462366	ZNF304;AICDA
potassium ion import across plasma membrane (GO:1990573)	2/9	0.029268520853132737	1.0	7.25031720137756	25.602629792462366	KCNJ8;ATP1A2
regulation of homotypic cell-cell adhesion (GO:0034110)	2/9	0.029268520853132737	1.0	7.25031720137756	25.602629792462366	CCL5;ANK3
IRE1-mediated unfolded protein response (GO:0036498)	5/57	0.03013552567894543	1.0	2.861967316333247	10.02275420871286	SERP1;FKBP14;DDX11;SRPRB;SULT1A3
cellular response to catecholamine stimulus (GO:0071870)	3/23	0.03216995311253405	1.0	4.255620966025959	14.625387879520494	NR4A3;PDE4B;SULT1A3
glutamine family amino acid metabolic process (GO:0009064)	3/23	0.03216995311253405	1.0	4.255620966025959	14.625387879520494	AADAT;SIRT4;PRODH
cellular response to ammonium ion (GO:0071242)	3/23	0.03216995311253405	1.0	4.255620966025959	14.625387879520494	DIAPH1;CASP3;SULT1A3
divalent inorganic cation homeostasis (GO:0072507)	3/23	0.03216995311253405	1.0	4.255620966025959	14.625387879520494	TRPV6;ANK3;FAM20A
positive regulation of ion transmembrane transporter activity (GO:0032414)	3/23	0.03216995311253405	1.0	4.255620966025959	14.625387879520494	STK39;ANK3;ATP1B2
regulation of chondrocyte differentiation (GO:0032330)	3/23	0.03216995311253405	1.0	4.255620966025959	14.625387879520494	PKDCC;CHADL;SOX5
sterol biosynthetic process (GO:0016126)	4/40	0.03342843525775016	1.0	3.2626427406199023	11.087596692248457	EBP;HMGCS1;NPC1L1;APOE
detection of chemical stimulus involved in sensory perception of bitter taste (GO:0001580)	4/40	0.03342843525775016	1.0	3.2626427406199023	11.087596692248457	RTP4;TAS2R42;TAS2R10;TAS2R19
regulation of cholesterol biosynthetic process (GO:0045540)	4/40	0.03342843525775016	1.0	3.2626427406199023	11.087596692248457	SREBF1;HMGCS1;FASN;APOE
cellular response to metal ion (GO:0071248)	7/100	0.0340775008877537	1.0	2.2838499184339316	7.71739816420156	GLRA2;RASA4;MT1M;DPEP1;ANK3;CARF;BMP6
regulation of mammary gland epithelial cell proliferation (GO:0033599)	2/10	0.0358540041989392	1.0	6.525285481239805	21.71810783058625	DEAF1;GATA3
oxalate transport (GO:0019532)	2/10	0.0358540041989392	1.0	6.525285481239805	21.71810783058625	SLC26A8;SLC26A7
detection of light stimulus involved in sensory perception (GO:0050962)	2/10	0.0358540041989392	1.0	6.525285481239805	21.71810783058625	GRM6;CACNA2D4
tryptophan metabolic process (GO:0006568)	2/10	0.0358540041989392	1.0	6.525285481239805	21.71810783058625	AADAT;ACMSD
positive regulation of T cell apoptotic process (GO:0070234)	2/10	0.0358540041989392	1.0	6.525285481239805	21.71810783058625	CCL5;ADAM8
actin filament depolymerization (GO:0030042)	2/10	0.0358540041989392	1.0	6.525285481239805	21.71810783058625	CFL2;MICAL2
negative regulation of sodium ion transmembrane transporter activity (GO:2000650)	2/10	0.0358540041989392	1.0	6.525285481239805	21.71810783058625	STK39;ATP1A2
detection of light stimulus involved in visual perception (GO:0050908)	2/10	0.0358540041989392	1.0	6.525285481239805	21.71810783058625	GRM6;CACNA2D4
tryptophan catabolic process (GO:0006569)	2/10	0.0358540041989392	1.0	6.525285481239805	21.71810783058625	AADAT;ACMSD
DNA geometric change (GO:0032392)	3/24	0.03595145491251818	1.0	4.078303425774878	13.56274765574396	RECQL5;DDX11;ASCC3
regulation of cholesterol metabolic process (GO:0090181)	4/41	0.036175633509992075	1.0	3.1830660884096607	10.565772472041465	SREBF1;HMGCS1;FASN;APOE
DNA duplex unwinding (GO:0032508)	4/41	0.036175633509992075	1.0	3.1830660884096607	10.565772472041465	RECQL5;DDX11;ASCC3;CUL4B
sensory perception of bitter taste (GO:0050913)	4/41	0.036175633509992075	1.0	3.1830660884096607	10.565772472041465	RTP4;TAS2R42;TAS2R10;TAS2R19
negative regulation of protein secretion (GO:0050709)	4/42	0.03904927463454673	1.0	3.107278800590383	10.076690680241326	PPP1R11;BTN2A2;SIRT4;INHBB
positive regulation of glucose transport (GO:0010828)	3/25	0.03995075849870345	1.0	3.9151712887438825	12.607272903424805	C2CD5;NR4A3;PIK3R1
regulation of potassium ion transmembrane transporter activity (GO:1901016)	3/25	0.03995075849870345	1.0	3.9151712887438825	12.607272903424805	YWHAE;STK39;ATP1B2
3'-phosphoadenosine 5'-phosphosulfate metabolic process (GO:0050427)	3/25	0.03995075849870345	1.0	3.9151712887438825	12.607272903424805	SLC35B3;PODXL2;SULT1A3
C-terminal protein amino acid modification (GO:0018410)	6/82	0.03997190558405287	1.0	2.387299566307245	7.686098194495281	NTNG2;AGTPBP1;LYPD6B;ALPL;ALPI;CNTN4
negative regulation of binding (GO:0051100)	6/82	0.03997190558405287	1.0	2.387299566307245	7.686098194495281	SP100;DDX11;ID2;XIRP1;ZNF304;ARHGAP28
regulation of actin filament-based process (GO:0032970)	5/62	0.04119872611889652	1.0	2.631163500499921	8.391695896829267	CNN2;BST2;TAOK1;RHOJ;ARHGAP28
negative regulation of peptidase activity (GO:0010466)	5/62	0.04119872611889652	1.0	2.631163500499921	8.391695896829267	SERPINB3;SERPINB4;SERPINE3;SPOCK3;EPPIN
protein lipidation (GO:0006497)	8/127	0.04183257872555769	1.0	2.0552080255873397	6.523394376794617	NTNG2;PORCN;ABHD17B;LYPD6B;PIGP;ALPL;ALPI;CNTN4
sulfate transmembrane transport (GO:1902358)	2/11	0.04294755823399904	1.0	5.932077710218004	18.672848782619273	SLC26A8;SLC26A7
import across plasma membrane (GO:0098739)	2/11	0.04294755823399904	1.0	5.932077710218004	18.672848782619273	KCNJ8;ATP1A2
pyrimidine nucleoside catabolic process (GO:0046135)	2/11	0.04294755823399904	1.0	5.932077710218004	18.672848782619273	DPYS;UPP1
organic cyclic compound catabolic process (GO:1901361)	2/11	0.04294755823399904	1.0	5.932077710218004	18.672848782619273	PRODH;PRODH2
regulation of chromatin binding (GO:0035561)	2/11	0.04294755823399904	1.0	5.932077710218004	18.672848782619273	DDX11;ZNF304
positive regulation of chondrocyte differentiation (GO:0032332)	2/11	0.04294755823399904	1.0	5.932077710218004	18.672848782619273	PKDCC;SOX5
magnesium ion transport (GO:0015693)	2/11	0.04294755823399904	1.0	5.932077710218004	18.672848782619273	NIPAL3;NIPA2
detection of chemical stimulus involved in sensory perception of taste (GO:0050912)	4/44	0.045176391865992996	1.0	2.966038855109002	9.18635809711355	RTP4;TAS2R42;TAS2R10;TAS2R19
positive regulation of transport (GO:0051050)	4/44	0.045176391865992996	1.0	2.966038855109002	9.18635809711355	C2CD5;NR4A3;DOC2B;APOE
inorganic anion transport (GO:0015698)	4/44	0.045176391865992996	1.0	2.966038855109002	9.18635809711355	SLC26A8;SLC4A11;SLC26A7;SLC5A5
negative regulation of neuron differentiation (GO:0045665)	5/64	0.04622722795342934	1.0	2.5489396411092984	7.83591533659108	SOX2;ID2;PAQR3;APOE;CNTN4
monocarboxylic acid metabolic process (GO:0032787)	7/108	0.04838552512561646	1.0	2.114675850401788	6.404411226962801	LDHC;ALDH1A3;AASDH;FASN;ACOT2;CYP4F11;PRODH2
negative regulation of hydrolase activity (GO:0051346)	7/108	0.04838552512561646	1.0	2.114675850401788	6.404411226962801	SERPINB3;MYO1D;SERPINB4;CNST;RASA4;GPATCH2;EPPIN
phosphatidylinositol phosphorylation (GO:0046854)	3/27	0.048591160144787655	1.0	3.62515860068878	10.963616656315502	PI4K2B;PIK3R1;PI4KB
regulation of vasculogenesis (GO:2001212)	2/12	0.050511960004026676	1.0	5.43773790103317	16.234611957466736	ASB4;XDH
regulation of cytokine biosynthetic process (GO:0042035)	2/12	0.050511960004026676	1.0	5.43773790103317	16.234611957466736	GATA3;ASB1
nucleoside catabolic process (GO:0009164)	2/12	0.050511960004026676	1.0	5.43773790103317	16.234611957466736	DPYS;UPP1
histone H3 deacetylation (GO:0070932)	2/12	0.050511960004026676	1.0	5.43773790103317	16.234611957466736	HDAC1;SIRT7
negative regulation by host of viral transcription (GO:0043922)	2/12	0.050511960004026676	1.0	5.43773790103317	16.234611957466736	HDAC1;CCL5
collagen metabolic process (GO:0032963)	2/12	0.050511960004026676	1.0	5.43773790103317	16.234611957466736	COL5A1;VPS33B
prostanoid metabolic process (GO:0006692)	2/12	0.050511960004026676	1.0	5.43773790103317	16.234611957466736	AKR1C4;PTGR2
regulation of T cell differentiation in thymus (GO:0033081)	2/12	0.050511960004026676	1.0	5.43773790103317	16.234611957466736	ADAM8;GLI2
positive regulation of vascular endothelial growth factor receptor signaling pathway (GO:0030949)	2/12	0.050511960004026676	1.0	5.43773790103317	16.234611957466736	FLT1;GRB10
intraciliary transport (GO:0042073)	4/46	0.051808886586507605	1.0	2.837080644017306	8.398307933063663	IFT20;IFT74;ALPK3;CLUAP1
regulation of cellular component movement (GO:0051270)	4/46	0.051808886586507605	1.0	2.837080644017306	8.398307933063663	DIAPH1;SP100;ARAP1;PKN1
cellular response to peptide hormone stimulus (GO:0071375)	7/110	0.05247850226671389	1.0	2.076227198576301	6.119371709076279	C2CD5;ADCY9;NR4A3;GNB2;INHBB;PIK3R1;GNG13
synaptic transmission, cholinergic (GO:0007271)	3/28	0.05322533854024407	1.0	3.4956886506641807	10.25362633770699	RIC3;CHRNA3;APOE
positive regulation of cell communication (GO:0010647)	3/28	0.05322533854024407	1.0	3.4956886506641807	10.25362633770699	GATA3;ANK3;WLS
triglyceride homeostasis (GO:0070328)	3/28	0.05322533854024407	1.0	3.4956886506641807	10.25362633770699	HNF4A;APOC4;APOE
positive regulation of lipid biosynthetic process (GO:0046889)	3/28	0.05322533854024407	1.0	3.4956886506641807	10.25362633770699	SREBF1;SIRT4;APOE
negative regulation of phosphatase activity (GO:0010923)	5/68	0.05733276253392087	1.0	2.3990020151616926	6.858466190121051	MYO1D;CNST;PPP1R11;SEMA4D;GPATCH2
positive regulation of T cell activation (GO:0050870)	5/68	0.05733276253392087	1.0	2.3990020151616926	6.858466190121051	IL7;CCL5;CD28;GATA3;CD3E
collagen fibril organization (GO:0030199)	3/29	0.058063564659057175	1.0	3.3751476627102437	9.606402405843399	COL1A2;COL5A1;LUM
sodium ion export from cell (GO:0036376)	2/13	0.05851178454270608	1.0	5.019450370184465	14.24784590215695	ATP1A2;ATP1B2
regulation of glucose import in response to insulin stimulus (GO:2001273)	2/13	0.05851178454270608	1.0	5.019450370184465	14.24784590215695	MZB1;PIK3R1
tricarboxylic acid metabolic process (GO:0072350)	2/13	0.05851178454270608	1.0	5.019450370184465	14.24784590215695	IDH2;SIRT4
sodium ion export (GO:0071436)	2/13	0.05851178454270608	1.0	5.019450370184465	14.24784590215695	ATP1A2;ATP1B2
cellular potassium ion homeostasis (GO:0030007)	2/13	0.05851178454270608	1.0	5.019450370184465	14.24784590215695	ATP1A2;ATP1B2
catecholamine biosynthetic process (GO:0042423)	2/13	0.05851178454270608	1.0	5.019450370184465	14.24784590215695	DDC;GATA3
membrane repolarization (GO:0086009)	2/13	0.05851178454270608	1.0	5.019450370184465	14.24784590215695	ATP1A2;ATP1B2
regulation of fatty acid oxidation (GO:0046320)	2/13	0.05851178454270608	1.0	5.019450370184465	14.24784590215695	NR4A3;SIRT4
ion transport (GO:0006811)	14/289	0.062485807074056716	1.0	1.5805189746947623	4.382488040303442	SLC24A1;CHRNA3;GABRA3;ATP1A2;ATP10A;ATP1B2;CLCN1;SLC5A5;GLRA2;GLRA3;ASIC5;CALHM2;SLC26A8;SLC26A7
negative regulation of endothelial cell proliferation (GO:0001937)	3/30	0.06310145180004406	1.0	3.2626427406199023	9.014719418515561	FLT1;APOE;XDH
hippo signaling (GO:0035329)	3/30	0.06310145180004406	1.0	3.2626427406199023	9.014719418515561	YWHAE;CASP3;AMOTL1
phosphatidylinositol 3-kinase signaling (GO:0014065)	3/30	0.06310145180004406	1.0	3.2626427406199023	9.014719418515561	NYAP1;PIK3R1;GATA3
positive regulation of cellular metabolic process (GO:0031325)	6/92	0.06340169133955045	1.0	2.1278104830129796	5.869064630005277	HDAC1;CCL5;FASN;GATA3;APOE;XDH
regulation of cysteine-type endopeptidase activity involved in apoptotic process (GO:0043281)	6/93	0.06610944753161623	1.0	2.104930800399937	5.717925831661628	YWHAE;SOX2;PDCD5;DPEP1;CYCS;APOPT1
positive regulation of lymphocyte proliferation (GO:0050671)	5/71	0.0665801515123448	1.0	2.297635732830917	6.225096549397649	SASH3;IL7;CCL5;CD28;CD3E
neuron cell-cell adhesion (GO:0007158)	2/14	0.06691332994370569	1.0	4.6609182008855745	12.604787135500246	NINJ2;CNTN4
cell communication by electrical coupling involved in cardiac conduction (GO:0086064)	2/14	0.06691332994370569	1.0	4.6609182008855745	12.604787135500246	ATP1A2;ATP1B2
pyrimidine-containing compound catabolic process (GO:0072529)	2/14	0.06691332994370569	1.0	4.6609182008855745	12.604787135500246	DPYS;UPP1
oligosaccharide-lipid intermediate biosynthetic process (GO:0006490)	2/14	0.06691332994370569	1.0	4.6609182008855745	12.604787135500246	DPAGT1;PQLC3
regulation of adaptive immune response (GO:0002819)	2/14	0.06691332994370569	1.0	4.6609182008855745	12.604787135500246	SASH3;SAMSN1
negative regulation of cation transmembrane transport (GO:1904063)	2/14	0.06691332994370569	1.0	4.6609182008855745	12.604787135500246	STK39;ATP1A2
protein deacetylation (GO:0006476)	3/32	0.0737571825738249	1.0	3.0587275693311584	7.974032109521401	HDAC1;MIER2;SIRT4
cellular response to glucagon stimulus (GO:0071377)	3/32	0.0737571825738249	1.0	3.0587275693311584	7.974032109521401	ADCY9;GNB2;GNG13
activation of adenylate cyclase activity (GO:0007190)	3/32	0.0737571825738249	1.0	3.0587275693311584	7.974032109521401	ADCY9;ADORA2B;ADRB2
ion transmembrane transport (GO:0034220)	11/219	0.07506902783924266	1.0	1.6387703263387636	4.243345384688775	TIMM8B;GLRA2;CHRNA3;GLRA3;ASIC5;CALHM2;GABRA3;ATP1A2;ATP10A;ATP1B2;CLCN1
membrane repolarization during cardiac muscle cell action potential (GO:0086013)	2/15	0.07568454527788943	1.0	4.3501903208265364	11.228629893956562	YWHAE;KCNJ8
retinoic acid metabolic process (GO:0042573)	2/15	0.07568454527788943	1.0	4.3501903208265364	11.228629893956562	ALDH1A3;CYP26B1
negative regulation of insulin secretion (GO:0046676)	2/15	0.07568454527788943	1.0	4.3501903208265364	11.228629893956562	SIRT4;INHBB
regulation of interleukin-4 production (GO:0032673)	2/15	0.07568454527788943	1.0	4.3501903208265364	11.228629893956562	CD28;GATA3
pyrimidine nucleoside metabolic process (GO:0006213)	2/15	0.07568454527788943	1.0	4.3501903208265364	11.228629893956562	DPYS;UPP1
positive regulation of acute inflammatory response (GO:0002675)	2/15	0.07568454527788943	1.0	4.3501903208265364	11.228629893956562	ADAM8;OSMR
positive regulation of membrane protein ectodomain proteolysis (GO:0051044)	2/15	0.07568454527788943	1.0	4.3501903208265364	11.228629893956562	ADAM8;APOE
positive regulation of interleukin-4 production (GO:0032753)	2/15	0.07568454527788943	1.0	4.3501903208265364	11.228629893956562	CD28;GATA3
sulfate transport (GO:0008272)	2/15	0.07568454527788943	1.0	4.3501903208265364	11.228629893956562	SLC26A8;SLC26A7
cellular sodium ion homeostasis (GO:0006883)	2/15	0.07568454527788943	1.0	4.3501903208265364	11.228629893956562	ATP1A2;ATP1B2
negative regulation of cell motility (GO:2000146)	6/97	0.07760535221600529	1.0	2.0181295302803517	5.15857899930847	BST2;RAP2C;SPOCK3;DPEP1;EPPIN;GATA3
positive regulation of adenylate cyclase activity (GO:0045762)	3/33	0.07936487329797183	1.0	2.966038855109002	7.515050898432028	ADCY9;ADORA2B;ADRB2
negative regulation of neurogenesis (GO:0050768)	3/33	0.07936487329797183	1.0	2.966038855109002	7.515050898432028	SOX2;ID2;CNTN4
positive regulation of biomineral tissue development (GO:0070169)	3/33	0.07936487329797183	1.0	2.966038855109002	7.515050898432028	PKDCC;AMELX;BMP6
positive regulation of organelle organization (GO:0010638)	3/33	0.07936487329797183	1.0	2.966038855109002	7.515050898432028	C2CD5;DOC2B;ADRB2
C-terminal protein lipidation (GO:0006501)	5/75	0.0801218510734618	1.0	2.1750951604132682	5.49038970024748	NTNG2;LYPD6B;ALPL;ALPI;CNTN4
phosphatidylinositol biosynthetic process (GO:0006661)	6/98	0.08064479023558405	1.0	1.9975363718081032	5.029199468056731	PI4K2B;PIGP;PITPNM2;PIK3R1;PI4KB;PLEKHA8
axonogenesis (GO:0007409)	11/223	0.08280784332866864	1.0	1.6093753429066782	4.0093281523260105	NTNG2;NRAS;DOK4;LUM;GRB10;ANK3;PIK3R1;PLCG1;CNTN4;GLI2;GFRA4
dendritic cell chemotaxis (GO:0002407)	2/16	0.08479496133024024	1.0	4.078303425774878	10.063291827997896	CCL5;CCR6
protein transport along microtubule (GO:0098840)	2/16	0.08479496133024024	1.0	4.078303425774878	10.063291827997896	IFT74;ALPK3
positive regulation of lymphocyte differentiation (GO:0045621)	2/16	0.08479496133024024	1.0	4.078303425774878	10.063291827997896	IL7;GATA3
glutamine family amino acid catabolic process (GO:0009065)	2/16	0.08479496133024024	1.0	4.078303425774878	10.063291827997896	PRODH;PRODH2
negative regulation of peptide hormone secretion (GO:0090278)	2/16	0.08479496133024024	1.0	4.078303425774878	10.063291827997896	SIRT4;INHBB
positive regulation of cell migration involved in sprouting angiogenesis (GO:0090050)	2/16	0.08479496133024024	1.0	4.078303425774878	10.063291827997896	RHOJ;HDAC7
detection of visible light (GO:0009584)	2/16	0.08479496133024024	1.0	4.078303425774878	10.063291827997896	GRM6;CACNA2D4
regulation of glucose transport (GO:0010827)	2/16	0.08479496133024024	1.0	4.078303425774878	10.063291827997896	C2CD5;NR4A3
epithelial tube morphogenesis (GO:0060562)	3/34	0.08515198120320769	1.0	2.8788024181940313	7.091404677854929	GATA3;MTSS1;GLI2
embryonic limb morphogenesis (GO:0030326)	3/34	0.08515198120320769	1.0	2.8788024181940313	7.091404677854929	CYP26B1;HDAC1;AFF3
response to amino acid (GO:0043200)	3/34	0.08515198120320769	1.0	2.8788024181940313	7.091404677854929	GLRA2;GLRA3;RRAGB
regulation of alcohol biosynthetic process (GO:1902930)	3/34	0.08515198120320769	1.0	2.8788024181940313	7.091404677854929	SREBF1;HMGCS1;FASN
response to glucagon (GO:0033762)	3/34	0.08515198120320769	1.0	2.8788024181940313	7.091404677854929	ADCY9;GNB2;GNG13
negative regulation of cell differentiation (GO:0045596)	8/150	0.09079367208600947	1.0	1.7400761283306145	4.174730938964416	IQCB1;COL5A1;SEMA4D;CHADL;ESRRB;GATA3;XDH;HDAC7
lipid phosphorylation (GO:0046834)	3/35	0.0911129261246475	1.0	2.796550920531345	6.699572860530967	PI4K2B;PIK3R1;PI4KB
DNA-dependent DNA replication maintenance of fidelity (GO:0045005)	3/35	0.0911129261246475	1.0	2.796550920531345	6.699572860530967	DDX11;BHLHE40;ZNF830
visual perception (GO:0007601)	5/78	0.09116906327001265	1.0	2.091437654243527	5.009076124105983	SLC24A1;CRYGD;ABLIM1;GRM6;CACNA2D4
cellular defense response (GO:0006968)	4/56	0.09232767390270595	1.0	2.3304591004427873	5.552112227485268	ADORA2B;KLRC4;CLEC5A;CCR6
detection of chemical stimulus involved in sensory perception (GO:0050907)	6/102	0.0934565329713239	1.0	1.9192016121293543	4.549004584567045	OR4C12;OR4K1;OR1I1;OR4A47;OR4A5;OR8S1
response to interferon-alpha (GO:0035455)	2/17	0.09421562399596527	1.0	3.8384032242587085	9.066958070523983	BST2;GATA3
2-oxoglutarate metabolic process (GO:0006103)	2/17	0.09421562399596527	1.0	3.8384032242587085	9.066958070523983	AADAT;IDH2
histone H2A monoubiquitination (GO:0035518)	2/17	0.09421562399596527	1.0	3.8384032242587085	9.066958070523983	PCGF3;CUL4B
negative regulation of intracellular transport (GO:0032387)	2/17	0.09421562399596527	1.0	3.8384032242587085	9.066958070523983	CD84;ARHGAP1
negative regulation of stress fiber assembly (GO:0051497)	2/17	0.09421562399596527	1.0	3.8384032242587085	9.066958070523983	ARHGAP28;ARAP1
neurotrophin signaling pathway (GO:0038179)	2/17	0.09421562399596527	1.0	3.8384032242587085	9.066958070523983	ZFYVE27;CASP3
regulation of T cell migration (GO:2000404)	2/17	0.09421562399596527	1.0	3.8384032242587085	9.066958070523983	CCL5;CCR6
positive regulation of cartilage development (GO:0061036)	2/17	0.09421562399596527	1.0	3.8384032242587085	9.066958070523983	PKDCC;SOX5
cellular response to inorganic substance (GO:0071241)	2/17	0.09421562399596527	1.0	3.8384032242587085	9.066958070523983	DDX11;DPEP1
cellular monovalent inorganic cation homeostasis (GO:0030004)	2/17	0.09421562399596527	1.0	3.8384032242587085	9.066958070523983	ATP1A2;ATP1B2
regulation of Rho protein signal transduction (GO:0035023)	4/57	0.09702142389987539	1.0	2.2895738530665977	5.341171597650111	AKAP13;EPS8L1;ARAP1;APOE
protein acylation (GO:0043543)	3/36	0.09724197544132726	1.0	2.718868950516585	6.336467685237211	NAT6;PORCN;ABHD17B
histone deacetylation (GO:0016575)	3/36	0.09724197544132726	1.0	2.718868950516585	6.336467685237211	HDAC1;MIER2;SIRT7
plasma membrane organization (GO:0007009)	3/36	0.09724197544132726	1.0	2.718868950516585	6.336467685237211	SERP1;COL5A1;ANK3
endosome organization (GO:0007032)	3/36	0.09724197544132726	1.0	2.718868950516585	6.336467685237211	PI4K2B;FAM160A2;VPS33B
nucleic acid metabolic process (GO:0090304)	5/80	0.09894723552928526	1.0	2.039151712887439	4.7169016015101555	RECQL5;DDX24;IGFBP4;TREX1;HNRNPF
regulation of regulated secretory pathway (GO:1903305)	3/37	0.10353326845866656	1.0	2.645386005908029	5.999371148209758	TRPV6;DOC2B;SYTL5
positive regulation of smooth muscle cell proliferation (GO:0048661)	3/37	0.10353326845866656	1.0	2.645386005908029	5.999371148209758	NR4A3;CCL5;ID2
anion homeostasis (GO:0055081)	2/18	0.10391903032669705	1.0	3.62515860068878	8.20787833105944	HNF4A;APOE
negative regulation of protein dephosphorylation (GO:0035308)	2/18	0.10391903032669705	1.0	3.62515860068878	8.20787833105944	YWHAE;PPP1R11
dolichol-linked oligosaccharide biosynthetic process (GO:0006488)	2/18	0.10391903032669705	1.0	3.62515860068878	8.20787833105944	DPAGT1;PQLC3
regulation of epithelial cell differentiation (GO:0030856)	2/18	0.10391903032669705	1.0	3.62515860068878	8.20787833105944	RHEB;FOXN1
positive regulation of protein secretion (GO:0050714)	5/82	0.10704764544090101	1.0	1.9894163052560379	4.445313450713304	HCAR2;ADAM8;DOC2B;BMP6;WLS
potassium ion import (GO:0010107)	3/38	0.10998083923861139	1.0	2.5757705846999226	5.685882503053759	KCNJ8;ATP1A2;ATP1B2
regulation of cellular pH (GO:0030641)	3/38	0.10998083923861139	1.0	2.5757705846999226	5.685882503053759	SLC26A8;SLC4A11;SLC26A7
axon guidance (GO:0007411)	8/158	0.1133258773448864	1.0	1.6519710079088112	3.597146617114468	NRAS;DOK4;GRB10;PIK3R1;PLCG1;CNTN4;GLI2;GFRA4
regulation of protein kinase A signaling (GO:0010738)	2/19	0.11387906693627875	1.0	3.434360779599897	7.461554769468452	AKAP12;ADRB2
negative regulation of lymphocyte activation (GO:0051250)	2/19	0.11387906693627875	1.0	3.434360779599897	7.461554769468452	GPNMB;SAMSN1
protein ADP-ribosylation (GO:0006471)	2/19	0.11387906693627875	1.0	3.434360779599897	7.461554769468452	SIRT4;PARP16
negative regulation of transposition (GO:0010529)	2/19	0.11387906693627875	1.0	3.434360779599897	7.461554769468452	ZNF93;AICDA
sulfur compound transport (GO:0072348)	2/19	0.11387906693627875	1.0	3.434360779599897	7.461554769468452	SLC26A8;SLC26A7
purine ribonucleoside bisphosphate metabolic process (GO:0034035)	2/19	0.11387906693627875	1.0	3.434360779599897	7.461554769468452	PODXL2;SULT1A3
cellular response to zinc ion (GO:0071294)	2/19	0.11387906693627875	1.0	3.434360779599897	7.461554769468452	GLRA2;MT1M
regulation of transcription factor import into nucleus (GO:0042990)	2/19	0.11387906693627875	1.0	3.434360779599897	7.461554769468452	BCL3;PIK3R1
positive regulation of immunoglobulin production (GO:0002639)	2/19	0.11387906693627875	1.0	3.434360779599897	7.461554769468452	SASH3;MZB1
positive regulation of phospholipase activity (GO:0010518)	2/19	0.11387906693627875	1.0	3.434360779599897	7.461554769468452	FLT1;CCL5
inositol lipid-mediated signaling (GO:0048017)	3/39	0.11657863778152885	1.0	2.5097251850922326	5.3938743412510775	PITPNM2;PIK3R1;PI4KB
acyl-CoA metabolic process (GO:0006637)	3/39	0.11657863778152885	1.0	2.5097251850922326	5.3938743412510775	SUCLA2;HMGCS1;ACOT2
positive regulation of T cell proliferation (GO:0042102)	4/61	0.1168690824212275	1.0	2.139437862701575	4.5927332374404735	CCL5;CD28;TNFSF9;CD3E
regulation of T cell proliferation (GO:0042129)	4/62	0.12208773016741646	1.0	2.104930800399937	4.4267018743236095	GPNMB;CCL5;CD28;CD3E
intraciliary transport involved in cilium assembly (GO:0035735)	3/40	0.12332054982123117	1.0	2.4469820554649266	5.121455670837223	IFT20;IFT74;CLUAP1
ameboidal-type cell migration (GO:0001667)	3/40	0.12332054982123117	1.0	2.4469820554649266	5.121455670837223	SEMA4D;PKN1;AMOTL1
positive regulation of interleukin-2 production (GO:0032743)	2/20	0.12407095094437123	1.0	3.2626427406199023	6.808814655717093	CD28;PDE4B
negative regulation of actin filament bundle assembly (GO:0032232)	2/20	0.12407095094437123	1.0	3.2626427406199023	6.808814655717093	ARHGAP28;ARAP1
regulation of calcium ion transmembrane transport (GO:1903169)	2/20	0.12407095094437123	1.0	3.2626427406199023	6.808814655717093	DIAPH1;ATP1A2
adenylate cyclase-activating adrenergic receptor signaling pathway (GO:0071880)	2/20	0.12407095094437123	1.0	3.2626427406199023	6.808814655717093	ADCY9;ADRB2
autophagy of nucleus (GO:0044804)	2/20	0.12407095094437123	1.0	3.2626427406199023	6.808814655717093	TRAPPC8;ATG2B
regulation of cell development (GO:0060284)	2/20	0.12407095094437123	1.0	3.2626427406199023	6.808814655717093	AKAP13;RHEB
entrainment of circadian clock by photoperiod (GO:0043153)	2/20	0.12407095094437123	1.0	3.2626427406199023	6.808814655717093	ID2;BHLHE40
calcium ion transmembrane transport (GO:0070588)	5/86	0.12418102592165822	1.0	1.8968853143138966	3.9569310131460935	SLC24A1;MCOLN3;TRPV6;CACNA2D4;CACNG2
regulation of cell cycle (GO:0051726)	10/215	0.12593642968959282	1.0	1.5175082514511173	3.144243750703649	LIN54;GRK5;ID2;TAOK1;STK39;GATA3;OXSR1;RUNX3;MAP4K3;TTC28
negative regulation of protein modification process (GO:0031400)	4/63	0.12740422601090026	1.0	2.0715192003935887	4.268138201805468	CRTAP;PPP1R11;PAQR3;XDH
negative regulation of dephosphorylation (GO:0035305)	4/63	0.12740422601090026	1.0	2.0715192003935887	4.268138201805468	MYO1D;CNST;PPP1R11;GPATCH2
phosphatidylinositol metabolic process (GO:0046488)	6/112	0.12990373639238387	1.0	1.7478443253320903	3.5672831369963665	PI4K2B;PITPNM2;PIK3R1;PI4KB;IP6K3;PLEKHA8
bicarbonate transport (GO:0015701)	3/41	0.13020041515438405	1.0	2.387299566307245	4.8669407407544165	SLC26A8;SLC4A11;SLC26A7
negative regulation of proteolysis (GO:0045861)	3/41	0.13020041515438405	1.0	2.387299566307245	4.8669407407544165	SERPINB3;SERPINB4;EPPIN
divalent metal ion transport (GO:0070838)	5/88	0.13319480697916442	1.0	1.8537742844431262	3.737102380762934	SLC24A1;TRPV6;CCL5;NIPAL3;NIPA2
mitochondrial electron transport, cytochrome c to oxygen (GO:0006123)	2/21	0.13447117316720986	1.0	3.107278800590383	6.2344610543173165	COX7B;CYCS
negative regulation of ion transmembrane transporter activity (GO:0032413)	2/21	0.13447117316720986	1.0	3.107278800590383	6.2344610543173165	YWHAE;STK39
phospholipid translocation (GO:0045332)	2/21	0.13447117316720986	1.0	3.107278800590383	6.2344610543173165	ATP10A;ATP9B
mitochondrial ATP synthesis coupled proton transport (GO:0042776)	2/21	0.13447117316720986	1.0	3.107278800590383	6.2344610543173165	ATP5J;ATP5G3
regulation of interleukin-2 production (GO:0032663)	2/21	0.13447117316720986	1.0	3.107278800590383	6.2344610543173165	PDE4B;HDAC7
positive regulation of lipid metabolic process (GO:0045834)	2/21	0.13447117316720986	1.0	3.107278800590383	6.2344610543173165	SIRT4;APOE
photoperiodism (GO:0009648)	2/21	0.13447117316720986	1.0	3.107278800590383	6.2344610543173165	ID2;BHLHE40
cellular response to growth factor stimulus (GO:0071363)	7/139	0.1356015444811686	1.0	1.6430574952762096	3.2828855833279222	DSTYK;FLT1;CCL5;PDCD5;PLCG1;BMP6;SOX5
cellular response to calcium ion (GO:0071277)	3/42	0.13721204466660178	1.0	2.3304591004427873	4.628822601790766	RASA4;DPEP1;CARF
regulation of JAK-STAT cascade (GO:0046425)	4/65	0.13832053598115776	1.0	2.007780148073786	3.9717536708315433	PODNL1;CCL5;BCL3;IL22RA2
regulation of small GTPase mediated signal transduction (GO:0051056)	7/140	0.13923191783401875	1.0	1.6313213703099512	3.2163364805566586	AKAP13;RHOJ;ARHGAP1;ARHGAP28;ARAP1;ARHGAP26;VAV1
regulation of Ras protein signal transduction (GO:0046578)	5/90	0.14249259351458657	1.0	1.81257930034439	3.531747790394111	RASA4;DENND1A;EPS8L1;ARAP1;AGFG1
JNK cascade (GO:0007254)	4/66	0.1439150957143652	1.0	1.9773592367393347	3.8331736939858194	ADORA2B;TAOK1;PKN1;MAP4K3
regulation of B cell proliferation (GO:0030888)	3/43	0.1443492360765391	1.0	2.2762623771766757	4.405750593835135	SASH3;IL7;MZB1
digestive tract development (GO:0048565)	3/43	0.1443492360765391	1.0	2.2762623771766757	4.405750593835135	PKDCC;GATA3;GLI2
regulation of vascular endothelial growth factor receptor signaling pathway (GO:0030947)	2/22	0.14505744346381386	1.0	2.966038855109002	5.72631010883444	FLT1;GRB10
regulation of calcium ion import (GO:0090279)	2/22	0.14505744346381386	1.0	2.966038855109002	5.72631010883444	GRM6;EPPIN
positive regulation of protein autophosphorylation (GO:0031954)	2/22	0.14505744346381386	1.0	2.966038855109002	5.72631010883444	RAP2C;GPNMB
positive regulation of protein targeting to membrane (GO:0090314)	2/22	0.14505744346381386	1.0	2.966038855109002	5.72631010883444	C2CD5;ANK3
lipid translocation (GO:0034204)	2/22	0.14505744346381386	1.0	2.966038855109002	5.72631010883444	ATP10A;ATP9B
sulfur amino acid metabolic process (GO:0000096)	2/22	0.14505744346381386	1.0	2.966038855109002	5.72631010883444	NOX4;DPEP1
regulation of membrane protein ectodomain proteolysis (GO:0051043)	2/22	0.14505744346381386	1.0	2.966038855109002	5.72631010883444	ADAM8;APOE
protein complex localization (GO:0031503)	2/22	0.14505744346381386	1.0	2.966038855109002	5.72631010883444	IFT74;ALPK3
sphingolipid metabolic process (GO:0006665)	6/116	0.1461432699729774	1.0	1.6875738313551218	3.2454877154474002	NEU2;SGMS1;ESYT3;ARSG;ELOVL7;FUT3
negative regulation of cellular process (GO:0048523)	21/534	0.14680220076677247	1.0	1.283061751929175	2.4617710283197005	SP100;PKDCC;BTN2A2;SEMA4D;PDCD5;ARHGAP1;STK39;PARP16;GATA3;OSGIN2;RUNX3;AICDA;DCBLD2;BST2;GPNMB;FRZB;HNF4A;BHLHE40;NOX4;IGFBP7;RBM5
epidermal cell differentiation (GO:0009913)	4/67	0.14959700598777373	1.0	1.9478464123103894	3.7005385349131843	LCE3B;HDAC1;CASP3;LOR
adherens junction organization (GO:0034332)	3/44	0.15160578855877727	1.0	2.224529141331751	4.196511100543002	CTNND1;TBCD;CDH17
amide biosynthetic process (GO:0043604)	3/44	0.15160578855877727	1.0	2.224529141331751	4.196511100543002	PCSK1;SGMS1;NMRAL1
regulation of smooth muscle cell proliferation (GO:0048660)	3/44	0.15160578855877727	1.0	2.224529141331751	4.196511100543002	NR4A3;CCL5;ID2
regulation of intracellular pH (GO:0051453)	3/44	0.15160578855877727	1.0	2.224529141331751	4.196511100543002	SLC26A8;SLC4A11;SLC26A7
regulation of steroid biosynthetic process (GO:0050810)	3/44	0.15160578855877727	1.0	2.224529141331751	4.196511100543002	SREBF1;HMGCS1;FASN
cellular protein complex assembly (GO:0043623)	7/144	0.15421565050383937	1.0	1.5860068878013414	2.9648865545505494	CHRNA3;BBS10;DNAAF2;ADRM1;TBCD;ADRB2;CD3E
calcium ion transport (GO:0006816)	6/118	0.1545933209800786	1.0	1.6589708850609672	3.0972278801703697	SLC24A1;MCOLN3;TRPV6;CCL5;CACNA2D4;CACNG2
regulation of endopeptidase activity (GO:0052548)	4/68	0.1553635230363536	1.0	1.9192016121293543	3.573529600033901	SERPINB3;SERPINB4;SERPINE3;SPOCK3
cholesterol metabolic process (GO:0008203)	4/68	0.1553635230363536	1.0	1.9192016121293543	3.573529600033901	EBP;HMGCS1;NPC1L1;APOE
mitotic G2/M transition checkpoint (GO:0044818)	2/23	0.1558086384122226	1.0	2.837080644017306	5.274492379775046	TAOK1;ZNF830
negative regulation of viral transcription (GO:0032897)	2/23	0.1558086384122226	1.0	2.837080644017306	5.274492379775046	HDAC1;CCL5
vesicle-mediated transport between endosomal compartments (GO:0098927)	2/23	0.1558086384122226	1.0	2.837080644017306	5.274492379775046	MYO1D;FAM160A2
regulation of smooth muscle contraction (GO:0006940)	2/23	0.1558086384122226	1.0	2.837080644017306	5.274492379775046	CHRNA3;ADRB2
protein localization to Golgi apparatus (GO:0034067)	2/23	0.1558086384122226	1.0	2.837080644017306	5.274492379775046	IFT20;PAQR3
positive regulation of blood vessel endothelial cell migration (GO:0043536)	3/45	0.1589755161549158	1.0	2.1750951604132682	4.000011038751726	RHOJ;PLCG1;HDAC7
regulation of synaptic transmission, glutamatergic (GO:0051966)	3/45	0.1589755161549158	1.0	2.1750951604132682	4.000011038751726	GRM6;ATP1A2;CACNG2
protein complex subunit organization (GO:0071822)	3/45	0.1589755161549158	1.0	2.1750951604132682	4.000011038751726	COL1A2;COL5A1;LUM
metal ion homeostasis (GO:0055065)	3/45	0.1589755161549158	1.0	2.1750951604132682	4.000011038751726	TRPV6;ANK3;FAM20A
response to organic cyclic compound (GO:0014070)	4/69	0.16121186596541986	1.0	1.8913870960115375	3.4518492402040586	CHRNA3;CCL5;ALPL;CSN1S1
skin development (GO:0043588)	5/94	0.16189409169872815	1.0	1.735448266287182	3.159926612208572	LCE3B;COL1A2;COL5A1;CASP3;LOR
negative regulation of growth (GO:0045926)	6/120	0.16325367265134266	1.0	1.6313213703099512	2.956688440424267	BST2;FRZB;HNF4A;MT1M;OSGIN2;DCBLD2
negative regulation of apoptotic process (GO:0043066)	19/485	0.16508979851478875	1.0	1.2781487025108895	2.3022854425117623	YWHAE;FLT1;SEMA4D;HDAC1;PIK3R1;DSTYK;ITCH;GRK5;IL7;CASP3;CLEC5A;BCL3;CD28;DPEP1;NAA35;ADAM8;ZNF304;APOE;ZNF830
regulation of AMPA receptor activity (GO:2000311)	2/24	0.16670475081260624	1.0	2.718868950516585	4.870937983838173	ADRB2;CACNG2
negative regulation of T cell proliferation (GO:0042130)	2/24	0.16670475081260624	1.0	2.718868950516585	4.870937983838173	BTN2A2;GPNMB
regulation of cell cycle G1/S phase transition (GO:1902806)	2/24	0.16670475081260624	1.0	2.718868950516585	4.870937983838173	PAGR1;ID2
cAMP metabolic process (GO:0046058)	2/24	0.16670475081260624	1.0	2.718868950516585	4.870937983838173	ADCY9;PDE4B
positive regulation of protein localization to membrane (GO:1905477)	5/95	0.16690350578009328	1.0	1.7171803897999485	3.0743357830544826	YWHAE;C2CD5;PDCD5;ANK3;PIK3R1
regulation of cytoskeleton organization (GO:0051493)	5/95	0.16690350578009328	1.0	1.7171803897999485	3.0743357830544826	BST2;DIAPH1;TAOK1;RHOJ;ARHGAP28
stress-activated protein kinase signaling cascade (GO:0031098)	4/70	0.16713922166563774	1.0	1.8643672803542297	3.335219112002993	TAOK1;STK39;OXSR1;MAP4K3
calcium-mediated signaling (GO:0019722)	4/70	0.16713922166563774	1.0	1.8643672803542297	3.335219112002993	PTGFR;CCR6;PLCG1;SULT1A3
protein localization to non-motile cilium (GO:0097499)	1/6	0.1703907441060749	1.0	5.43773790103317	9.622952608420624	SPATA7
hindlimb morphogenesis (GO:0035137)	1/6	0.1703907441060749	1.0	5.43773790103317	9.622952608420624	AFF3
positive regulation of adaptive immune response (GO:0002821)	1/6	0.1703907441060749	1.0	5.43773790103317	9.622952608420624	SASH3
positive regulation of cellular extravasation (GO:0002693)	1/6	0.1703907441060749	1.0	5.43773790103317	9.622952608420624	ADAM8
embryonic camera-type eye development (GO:0031076)	1/6	0.1703907441060749	1.0	5.43773790103317	9.622952608420624	ALDH1A3
succinyl-CoA metabolic process (GO:0006104)	1/6	0.1703907441060749	1.0	5.43773790103317	9.622952608420624	SUCLA2
regulation of non-motile cilium assembly (GO:1902855)	1/6	0.1703907441060749	1.0	5.43773790103317	9.622952608420624	WRAP73
negative regulation of keratinocyte differentiation (GO:0045617)	1/6	0.1703907441060749	1.0	5.43773790103317	9.622952608420624	HOXA7
purine ribonucleoside bisphosphate biosynthetic process (GO:0034036)	1/6	0.1703907441060749	1.0	5.43773790103317	9.622952608420624	SLC35B3
positive regulation of hormone metabolic process (GO:0032352)	1/6	0.1703907441060749	1.0	5.43773790103317	9.622952608420624	GATA3
vitamin K metabolic process (GO:0042373)	1/6	0.1703907441060749	1.0	5.43773790103317	9.622952608420624	CYP4F11
regulation of extent of cell growth (GO:0061387)	1/6	0.1703907441060749	1.0	5.43773790103317	9.622952608420624	APOE
dopamine catabolic process (GO:0042420)	1/6	0.1703907441060749	1.0	5.43773790103317	9.622952608420624	SULT1A3
cellular response to iron ion (GO:0071281)	1/6	0.1703907441060749	1.0	5.43773790103317	9.622952608420624	BMP6
peripheral nervous system neuron development (GO:0048935)	1/6	0.1703907441060749	1.0	5.43773790103317	9.622952608420624	RUNX3
response to gonadotropin (GO:0034698)	1/6	0.1703907441060749	1.0	5.43773790103317	9.622952608420624	SLC5A5
indolalkylamine metabolic process (GO:0006586)	1/6	0.1703907441060749	1.0	5.43773790103317	9.622952608420624	DDC
cellular response to monoamine stimulus (GO:0071868)	1/6	0.1703907441060749	1.0	5.43773790103317	9.622952608420624	NR4A3
establishment of endothelial intestinal barrier (GO:0090557)	1/6	0.1703907441060749	1.0	5.43773790103317	9.622952608420624	RAP2C
regulation of thymocyte apoptotic process (GO:0070243)	1/6	0.1703907441060749	1.0	5.43773790103317	9.622952608420624	ADAM8
regulation of adiponectin secretion (GO:0070163)	1/6	0.1703907441060749	1.0	5.43773790103317	9.622952608420624	HCAR2
ceramide transport (GO:0035627)	1/6	0.1703907441060749	1.0	5.43773790103317	9.622952608420624	PLEKHA8
collagen biosynthetic process (GO:0032964)	1/6	0.1703907441060749	1.0	5.43773790103317	9.622952608420624	COL5A1
regulation of protein targeting (GO:1903533)	1/6	0.1703907441060749	1.0	5.43773790103317	9.622952608420624	SREBF1
positive regulation of cGMP biosynthetic process (GO:0030828)	1/6	0.1703907441060749	1.0	5.43773790103317	9.622952608420624	APOE
ear development (GO:0043583)	1/6	0.1703907441060749	1.0	5.43773790103317	9.622952608420624	GATA3
negative regulation of neural precursor cell proliferation (GO:2000178)	1/6	0.1703907441060749	1.0	5.43773790103317	9.622952608420624	ID2
regulation of mesenchymal stem cell differentiation (GO:2000739)	1/6	0.1703907441060749	1.0	5.43773790103317	9.622952608420624	SOX5
iron ion import across plasma membrane (GO:0098711)	1/6	0.1703907441060749	1.0	5.43773790103317	9.622952608420624	ARHGAP1
3'-phosphoadenosine 5'-phosphosulfate biosynthetic process (GO:0050428)	1/6	0.1703907441060749	1.0	5.43773790103317	9.622952608420624	SLC35B3
aortic valve development (GO:0003176)	1/6	0.1703907441060749	1.0	5.43773790103317	9.622952608420624	GATA3
regulation of relaxation of cardiac muscle (GO:1901897)	1/6	0.1703907441060749	1.0	5.43773790103317	9.622952608420624	PDE4B
glandular epithelial cell development (GO:0002068)	1/6	0.1703907441060749	1.0	5.43773790103317	9.622952608420624	BMP6
regulation of interleukin-5 secretion (GO:2000662)	1/6	0.1703907441060749	1.0	5.43773790103317	9.622952608420624	GATA3
photoreceptor cell differentiation (GO:0046530)	1/6	0.1703907441060749	1.0	5.43773790103317	9.622952608420624	AGTPBP1
signal complex assembly (GO:0007172)	1/6	0.1703907441060749	1.0	5.43773790103317	9.622952608420624	CD3E
negative regulation of leukocyte degranulation (GO:0043301)	1/6	0.1703907441060749	1.0	5.43773790103317	9.622952608420624	CD84
positive regulation of blood pressure (GO:0045777)	1/6	0.1703907441060749	1.0	5.43773790103317	9.622952608420624	ID2
lipid hydroxylation (GO:0002933)	1/6	0.1703907441060749	1.0	5.43773790103317	9.622952608420624	CYP4A22
positive regulation of myeloid leukocyte cytokine production involved in immune response (GO:0061081)	1/6	0.1703907441060749	1.0	5.43773790103317	9.622952608420624	NR4A3
aortic valve morphogenesis (GO:0003180)	1/6	0.1703907441060749	1.0	5.43773790103317	9.622952608420624	GATA3
negative regulation of amino acid transport (GO:0051956)	1/6	0.1703907441060749	1.0	5.43773790103317	9.622952608420624	STK39
positive regulation of action potential (GO:0045760)	1/6	0.1703907441060749	1.0	5.43773790103317	9.622952608420624	ANK3
type B pancreatic cell development (GO:0003323)	1/6	0.1703907441060749	1.0	5.43773790103317	9.622952608420624	BMP6
adenylate cyclase-inhibiting G-protein coupled glutamate receptor signaling pathway (GO:0007196)	1/6	0.1703907441060749	1.0	5.43773790103317	9.622952608420624	GRM6
regulation of tooth mineralization (GO:0070170)	1/6	0.1703907441060749	1.0	5.43773790103317	9.622952608420624	AMELX
dosage compensation by inactivation of X chromosome (GO:0009048)	1/6	0.1703907441060749	1.0	5.43773790103317	9.622952608420624	PCGF3
positive regulation of transcription from RNA polymerase II promoter in response to heat stress (GO:0061408)	1/6	0.1703907441060749	1.0	5.43773790103317	9.622952608420624	HSFY1
regulation of aldosterone biosynthetic process (GO:0032347)	1/6	0.1703907441060749	1.0	5.43773790103317	9.622952608420624	BMP6
negative regulation of systemic arterial blood pressure (GO:0003085)	1/6	0.1703907441060749	1.0	5.43773790103317	9.622952608420624	ADRB2
positive regulation of activation of Janus kinase activity (GO:0010536)	1/6	0.1703907441060749	1.0	5.43773790103317	9.622952608420624	CCL5
positive regulation of phospholipid transport (GO:2001140)	1/6	0.1703907441060749	1.0	5.43773790103317	9.622952608420624	APOE
positive regulation of sodium ion transmembrane transport (GO:1902307)	1/6	0.1703907441060749	1.0	5.43773790103317	9.622952608420624	ANK3
lipoprotein catabolic process (GO:0042159)	1/6	0.1703907441060749	1.0	5.43773790103317	9.622952608420624	APOE
cellular response to magnesium ion (GO:0071286)	1/6	0.1703907441060749	1.0	5.43773790103317	9.622952608420624	ANK3
negative regulation of delayed rectifier potassium channel activity (GO:1902260)	1/6	0.1703907441060749	1.0	5.43773790103317	9.622952608420624	ANK3
positive regulation of autophagosome maturation (GO:1901098)	1/6	0.1703907441060749	1.0	5.43773790103317	9.622952608420624	ADRB2
epithelial tube formation (GO:0072175)	1/6	0.1703907441060749	1.0	5.43773790103317	9.622952608420624	GATA3
response to catecholamine (GO:0071869)	1/6	0.1703907441060749	1.0	5.43773790103317	9.622952608420624	NR4A3
positive regulation of intracellular estrogen receptor signaling pathway (GO:0033148)	1/6	0.1703907441060749	1.0	5.43773790103317	9.622952608420624	PAGR1
long term synaptic depression (GO:0060292)	1/6	0.1703907441060749	1.0	5.43773790103317	9.622952608420624	SLC24A1
regulation of interleukin-13 secretion (GO:2000665)	1/6	0.1703907441060749	1.0	5.43773790103317	9.622952608420624	GATA3
regulation of sarcomere organization (GO:0060297)	1/6	0.1703907441060749	1.0	5.43773790103317	9.622952608420624	AKAP13
fructose 6-phosphate metabolic process (GO:0006002)	1/6	0.1703907441060749	1.0	5.43773790103317	9.622952608420624	GFPT2
regulation of apoptotic process (GO:0042981)	30/815	0.17297058776935795	1.0	1.2009727879582464	2.107267340744491	PHLPP1;FLT1;HDAC1;PDCD5;STK39;PIK3R1;CD3E;SOX2;AKAP13;DSTYK;GRK5;FRZB;CASP3;CLEC5A;MAP4K3;RBM5;SEMA4D;INHBB;OXSR1;VAV1;BMP6;INHBE;ITCH;IL7;TAOK1;BCL3;CD28;DPEP1;NAA35;ZNF830
regulation of organelle assembly (GO:1902115)	3/47	0.17402990086948825	1.0	2.082537919544618	3.6413761767108213	IFT20;AKAP13;SPICE1
cellular response to heat (GO:0034605)	3/47	0.17402990086948825	1.0	2.082537919544618	3.6413761767108213	YWHAE;HSPA6;HSFY1
positive regulation of pathway-restricted SMAD protein phosphorylation (GO:0010862)	3/47	0.17402990086948825	1.0	2.082537919544618	3.6413761767108213	INHBB;BMP6;INHBE
cell morphogenesis involved in neuron differentiation (GO:0048667)	5/97	0.177102073147926	1.0	1.6817746085669598	2.911200666277604	NTNG2;LUM;TBCD;ANK3;CNTN4
response to tumor necrosis factor (GO:0034612)	5/97	0.177102073147926	1.0	1.6817746085669598	2.911200666277604	CASP3;CCL5;GATA3;AFF3;MAP4K3
regulation of centrosome duplication (GO:0010824)	2/25	0.17772684136708114	1.0	2.6101141924959217	4.508991860240337	FBXW5;SPICE1
potassium ion homeostasis (GO:0055075)	2/25	0.17772684136708114	1.0	2.6101141924959217	4.508991860240337	ATP1A2;ATP1B2
neutral amino acid transport (GO:0015804)	2/25	0.17772684136708114	1.0	2.6101141924959217	4.508991860240337	SLC6A19;SLC43A1
prostaglandin metabolic process (GO:0006693)	2/25	0.17772684136708114	1.0	2.6101141924959217	4.508991860240337	AKR1C4;PTGR2
protein depolymerization (GO:0051261)	2/25	0.17772684136708114	1.0	2.6101141924959217	4.508991860240337	CFL2;MICAL2
negative regulation of locomotion (GO:0040013)	2/25	0.17772684136708114	1.0	2.6101141924959217	4.508991860240337	SPOCK3;GATA3
regulation of neuron death (GO:1901214)	4/72	0.17921958710148064	1.0	1.81257930034439	3.1160838886945648	GPNMB;CCL5;APOE;SULT1A3
Rho protein signal transduction (GO:0007266)	4/72	0.17921958710148064	1.0	1.81257930034439	3.1160838886945648	COL1A2;RHOJ;ARHGAP1;EPS8L1
endosome to lysosome transport (GO:0008333)	3/48	0.18170236728865438	1.0	2.039151712887439	3.4775393048709664	FAM160A2;ADRB2;CACNG2
amino acid transport (GO:0006865)	3/48	0.18170236728865438	1.0	2.039151712887439	3.4775393048709664	SLC6A19;SLC43A1;SLC38A10
regulation of insulin secretion (GO:0050796)	5/98	0.1822879495428784	1.0	1.6646136431734195	2.833451579427599	HNF4A;CCL5;SIRT4;INHBB;DOC2B
transmembrane transport (GO:0055085)	15/378	0.1867125429230957	1.0	1.294699500245993	2.172745343557631	ABCD4;CHRNA3;GABRA3;ATP1A2;ATP10A;ATP1B2;CLCN1;SLC22A23;GLRA2;GLRA3;ASIC5;CALHM2;ANKH;CSN1S1;CDH17
sodium ion homeostasis (GO:0055078)	2/26	0.18885699211959295	1.0	2.5097251850922326	4.18312261458804	ATP1A2;ATP1B2
positive regulation of synapse assembly (GO:0051965)	2/26	0.18885699211959295	1.0	2.5097251850922326	4.18312261458804	SYNDIG1;IL1RAP
regulation of p38MAPK cascade (GO:1900744)	2/26	0.18885699211959295	1.0	2.5097251850922326	4.18312261458804	PHLPP1;XDH
regulation of supramolecular fiber organization (GO:1902903)	2/26	0.18885699211959295	1.0	2.5097251850922326	4.18312261458804	AKAP13;APOE
regulation of transcription involved in G1/S transition of mitotic cell cycle (GO:0000083)	2/26	0.18885699211959295	1.0	2.5097251850922326	4.18312261458804	ID2;ESRRB
negative regulation of cellular response to insulin stimulus (GO:1900077)	2/26	0.18885699211959295	1.0	2.5097251850922326	4.18312261458804	GRB10;MZB1
regulation of muscle contraction (GO:0006937)	2/26	0.18885699211959295	1.0	2.5097251850922326	4.18312261458804	CHRNA3;ATP1A2
regulation of microtubule-based process (GO:0032886)	2/26	0.18885699211959295	1.0	2.5097251850922326	4.18312261458804	DIAPH1;TAOK1
positive regulation of release of cytochrome c from mitochondria (GO:0090200)	2/26	0.18885699211959295	1.0	2.5097251850922326	4.18312261458804	PDCD5;APOPT1
endocrine system development (GO:0035270)	2/26	0.18885699211959295	1.0	2.5097251850922326	4.18312261458804	SOX2;GLI2
regulation of release of sequestered calcium ion into cytosol (GO:0051279)	3/49	0.1894636474231968	1.0	1.9975363718081032	3.3230178254297695	DIAPH1;JPH3;PLCG1
cytoskeleton organization (GO:0007010)	6/126	0.19041586251199524	1.0	1.5536394002951914	2.5767806239143995	CNN2;DIAPH1;RHOJ;MICAL2;ANK3;APOE
adherens junction assembly (GO:0034333)	1/7	0.1958258629242067	1.0	4.6609182008855745	7.599764479746201	TBCD
ATP hydrolysis coupled proton transport (GO:0015991)	1/7	0.1958258629242067	1.0	4.6609182008855745	7.599764479746201	ATP1A2
membrane raft polarization (GO:0001766)	1/7	0.1958258629242067	1.0	4.6609182008855745	7.599764479746201	CMTM8
phosphate ion transmembrane transport (GO:0035435)	1/7	0.1958258629242067	1.0	4.6609182008855745	7.599764479746201	SLC37A4
modulation by symbiont of host cellular process (GO:0044068)	1/7	0.1958258629242067	1.0	4.6609182008855745	7.599764479746201	KPNA4
replication fork protection (GO:0048478)	1/7	0.1958258629242067	1.0	4.6609182008855745	7.599764479746201	ZNF830
ATP hydrolysis coupled cation transmembrane transport (GO:0099132)	1/7	0.1958258629242067	1.0	4.6609182008855745	7.599764479746201	ATP1A2
negative regulation of leukocyte migration (GO:0002686)	1/7	0.1958258629242067	1.0	4.6609182008855745	7.599764479746201	HOXA7
positive regulation of lipid transport (GO:0032370)	1/7	0.1958258629242067	1.0	4.6609182008855745	7.599764479746201	APOE
dolichyl diphosphate biosynthetic process (GO:0006489)	1/7	0.1958258629242067	1.0	4.6609182008855745	7.599764479746201	DPAGT1
cellular response to interferon-alpha (GO:0035457)	1/7	0.1958258629242067	1.0	4.6609182008855745	7.599764479746201	GATA3
positive regulation of transmembrane transport (GO:0034764)	1/7	0.1958258629242067	1.0	4.6609182008855745	7.599764479746201	PDCD5
positive regulation of glutamate receptor signaling pathway (GO:1900451)	1/7	0.1958258629242067	1.0	4.6609182008855745	7.599764479746201	ADRB2
regulation of endocytic recycling (GO:2001135)	1/7	0.1958258629242067	1.0	4.6609182008855745	7.599764479746201	ARHGAP1
tachykinin receptor signaling pathway (GO:0007217)	1/7	0.1958258629242067	1.0	4.6609182008855745	7.599764479746201	GRK5
regulation of dendritic spine maintenance (GO:1902950)	1/7	0.1958258629242067	1.0	4.6609182008855745	7.599764479746201	APOE
fatty acid elongation, unsaturated fatty acid (GO:0019368)	1/7	0.1958258629242067	1.0	4.6609182008855745	7.599764479746201	ELOVL7
neurotransmitter receptor transport, postsynaptic endosome to lysosome (GO:0098943)	1/7	0.1958258629242067	1.0	4.6609182008855745	7.599764479746201	CACNG2
negative regulation of transcription elongation from RNA polymerase II promoter (GO:0034244)	1/7	0.1958258629242067	1.0	4.6609182008855745	7.599764479746201	RECQL5
positive regulation of histone H3-K9 methylation (GO:0051574)	1/7	0.1958258629242067	1.0	4.6609182008855745	7.599764479746201	ZNF304
cellular ion homeostasis (GO:0006873)	1/7	0.1958258629242067	1.0	4.6609182008855745	7.599764479746201	SLC4A11
regulation of lymphocyte migration (GO:2000401)	1/7	0.1958258629242067	1.0	4.6609182008855745	7.599764479746201	CCR6
nucleoside diphosphate metabolic process (GO:0009132)	1/7	0.1958258629242067	1.0	4.6609182008855745	7.599764479746201	AK1
leukocyte aggregation (GO:0070486)	1/7	0.1958258629242067	1.0	4.6609182008855745	7.599764479746201	SEMA4D
regulation of natural killer cell chemotaxis (GO:2000501)	1/7	0.1958258629242067	1.0	4.6609182008855745	7.599764479746201	CCL5
left/right pattern formation (GO:0060972)	1/7	0.1958258629242067	1.0	4.6609182008855745	7.599764479746201	PKD1L1
dolichyl diphosphate metabolic process (GO:0046465)	1/7	0.1958258629242067	1.0	4.6609182008855745	7.599764479746201	DPAGT1
cellular response to leptin stimulus (GO:0044320)	1/7	0.1958258629242067	1.0	4.6609182008855745	7.599764479746201	NR4A3
membrane raft distribution (GO:0031580)	1/7	0.1958258629242067	1.0	4.6609182008855745	7.599764479746201	CMTM8
cellular response to sterol depletion (GO:0071501)	1/7	0.1958258629242067	1.0	4.6609182008855745	7.599764479746201	NPC1L1
negative regulation of synapse organization (GO:1905809)	1/7	0.1958258629242067	1.0	4.6609182008855745	7.599764479746201	APOE
regulation of sterol transport (GO:0032371)	1/7	0.1958258629242067	1.0	4.6609182008855745	7.599764479746201	APOE
negative regulation of calcium ion import (GO:0090281)	1/7	0.1958258629242067	1.0	4.6609182008855745	7.599764479746201	EPPIN
fatty acid elongation, saturated fatty acid (GO:0019367)	1/7	0.1958258629242067	1.0	4.6609182008855745	7.599764479746201	ELOVL7
regulation of interleukin-18 production (GO:0032661)	1/7	0.1958258629242067	1.0	4.6609182008855745	7.599764479746201	CD84
glycosphingolipid catabolic process (GO:0046479)	1/7	0.1958258629242067	1.0	4.6609182008855745	7.599764479746201	NEU2
fatty acid elongation, polyunsaturated fatty acid (GO:0034626)	1/7	0.1958258629242067	1.0	4.6609182008855745	7.599764479746201	ELOVL7
norepinephrine biosynthetic process (GO:0042421)	1/7	0.1958258629242067	1.0	4.6609182008855745	7.599764479746201	GATA3
response to type I interferon (GO:0034340)	1/7	0.1958258629242067	1.0	4.6609182008855745	7.599764479746201	SP100
positive regulation of lymphocyte apoptotic process (GO:0070230)	1/7	0.1958258629242067	1.0	4.6609182008855745	7.599764479746201	CCL5
negative regulation of nitrogen compound metabolic process (GO:0051172)	1/7	0.1958258629242067	1.0	4.6609182008855745	7.599764479746201	ACMSD
positive regulation of macrophage migration (GO:1905523)	1/7	0.1958258629242067	1.0	4.6609182008855745	7.599764479746201	CCL5
cellular response to hydroxyurea (GO:0072711)	1/7	0.1958258629242067	1.0	4.6609182008855745	7.599764479746201	DDX11
regulation of high voltage-gated calcium channel activity (GO:1901841)	1/7	0.1958258629242067	1.0	4.6609182008855745	7.599764479746201	PDE4B
regulation of collateral sprouting (GO:0048670)	1/7	0.1958258629242067	1.0	4.6609182008855745	7.599764479746201	SEMA4D
protein deglutamylation (GO:0035608)	1/7	0.1958258629242067	1.0	4.6609182008855745	7.599764479746201	AGTPBP1
positive regulation of protein kinase A signaling (GO:0010739)	1/7	0.1958258629242067	1.0	4.6609182008855745	7.599764479746201	ADRB2
peptidyl-lysine deacetylation (GO:0034983)	1/7	0.1958258629242067	1.0	4.6609182008855745	7.599764479746201	SIRT4
positive regulation of sequestering of triglyceride (GO:0010890)	1/7	0.1958258629242067	1.0	4.6609182008855745	7.599764479746201	APOC4
activation of signaling protein activity involved in unfolded protein response (GO:0006987)	1/7	0.1958258629242067	1.0	4.6609182008855745	7.599764479746201	PARP16
cellular response to histamine (GO:0071420)	1/7	0.1958258629242067	1.0	4.6609182008855745	7.599764479746201	DIAPH1
negative regulation of epidermal cell differentiation (GO:0045605)	1/7	0.1958258629242067	1.0	4.6609182008855745	7.599764479746201	HOXA7
wound healing, spreading of epidermal cells (GO:0035313)	1/7	0.1958258629242067	1.0	4.6609182008855745	7.599764479746201	COL5A1
ethanol catabolic process (GO:0006068)	1/7	0.1958258629242067	1.0	4.6609182008855745	7.599764479746201	SULT1A3
positive regulation of interleukin-5 production (GO:0032754)	1/7	0.1958258629242067	1.0	4.6609182008855745	7.599764479746201	GATA3
epithelial cell differentiation involved in kidney development (GO:0035850)	1/7	0.1958258629242067	1.0	4.6609182008855745	7.599764479746201	MTSS1
G-quadruplex DNA unwinding (GO:0044806)	1/7	0.1958258629242067	1.0	4.6609182008855745	7.599764479746201	DDX11
fatty acid elongation, monounsaturated fatty acid (GO:0034625)	1/7	0.1958258629242067	1.0	4.6609182008855745	7.599764479746201	ELOVL7
regulation of cell-cell adhesion mediated by integrin (GO:0033632)	1/7	0.1958258629242067	1.0	4.6609182008855745	7.599764479746201	CCL5
regulation of activation of Janus kinase activity (GO:0010533)	1/7	0.1958258629242067	1.0	4.6609182008855745	7.599764479746201	CCL5
positive regulation of membrane depolarization (GO:1904181)	1/7	0.1958258629242067	1.0	4.6609182008855745	7.599764479746201	ANK3
lens fiber cell differentiation (GO:0070306)	1/7	0.1958258629242067	1.0	4.6609182008855745	7.599764479746201	CRYGD
ethanol metabolic process (GO:0006067)	1/7	0.1958258629242067	1.0	4.6609182008855745	7.599764479746201	SULT1A3
regulation of protein deubiquitination (GO:0090085)	1/7	0.1958258629242067	1.0	4.6609182008855745	7.599764479746201	ITCH
regulation of cell projection organization (GO:0031344)	1/7	0.1958258629242067	1.0	4.6609182008855745	7.599764479746201	SEMA4D
positive regulation of macrophage chemotaxis (GO:0010759)	1/7	0.1958258629242067	1.0	4.6609182008855745	7.599764479746201	CCL5
positive regulation of myeloid cell apoptotic process (GO:0033034)	1/7	0.1958258629242067	1.0	4.6609182008855745	7.599764479746201	HCAR2
sensory organ morphogenesis (GO:0090596)	1/7	0.1958258629242067	1.0	4.6609182008855745	7.599764479746201	COL5A1
negative regulation of retinoic acid receptor signaling pathway (GO:0048387)	1/7	0.1958258629242067	1.0	4.6609182008855745	7.599764479746201	CYP26B1
glyoxylate metabolic process (GO:0046487)	1/7	0.1958258629242067	1.0	4.6609182008855745	7.599764479746201	PRODH2
chylomicron remnant clearance (GO:0034382)	1/7	0.1958258629242067	1.0	4.6609182008855745	7.599764479746201	APOE
cAMP catabolic process (GO:0006198)	1/7	0.1958258629242067	1.0	4.6609182008855745	7.599764479746201	PDE4B
regulation of Cdc42 protein signal transduction (GO:0032489)	1/7	0.1958258629242067	1.0	4.6609182008855745	7.599764479746201	APOE
cellular response to gonadotropin stimulus (GO:0071371)	1/7	0.1958258629242067	1.0	4.6609182008855745	7.599764479746201	SLC5A5
regulation of bone mineralization (GO:0030500)	3/50	0.19730779677892468	1.0	1.9575856443719413	3.177142608851775	PKDCC;ANKH;BMP6
negative regulation of viral genome replication (GO:0045071)	3/50	0.19730779677892468	1.0	1.9575856443719413	3.177142608851775	BST2;CCL5;AICDA
regulation of actin cytoskeleton organization (GO:0032956)	4/75	0.19786107708752648	1.0	1.7400761283306145	2.8192541605947836	BST2;TAOK1;RHOJ;ARHGAP28
purine ribonucleotide biosynthetic process (GO:0009152)	4/75	0.19786107708752648	1.0	1.7400761283306145	2.8192541605947836	SLC35B3;ADCY9;ATP5J;ATP5G3
regulation of calcium ion transmembrane transporter activity (GO:1901019)	2/27	0.20007826190375894	1.0	2.4167724004591866	3.888699605961956	YWHAE;JPH3
ATP synthesis coupled proton transport (GO:0015986)	2/27	0.20007826190375894	1.0	2.4167724004591866	3.888699605961956	ATP5J;ATP5G3
negative regulation of peptidyl-tyrosine phosphorylation (GO:0050732)	2/27	0.20007826190375894	1.0	2.4167724004591866	3.888699605961956	SEMA4D;SAMSN1
leukocyte cell-cell adhesion (GO:0007159)	2/27	0.20007826190375894	1.0	2.4167724004591866	3.888699605961956	SEMA4D;CCL5
cristae formation (GO:0042407)	2/27	0.20007826190375894	1.0	2.4167724004591866	3.888699605961956	ATP5J;ATP5G3
modulation by host of viral transcription (GO:0043921)	2/27	0.20007826190375894	1.0	2.4167724004591866	3.888699605961956	HDAC1;CCL5
negative regulation of osteoblast differentiation (GO:0045668)	2/27	0.20007826190375894	1.0	2.4167724004591866	3.888699605961956	SEMA4D;HDAC7
purine ribonucleoside triphosphate biosynthetic process (GO:0009206)	2/27	0.20007826190375894	1.0	2.4167724004591866	3.888699605961956	ATP5J;ATP5G3
regulation of protein targeting to membrane (GO:0090313)	2/27	0.20007826190375894	1.0	2.4167724004591866	3.888699605961956	C2CD5;ANK3
response to organonitrogen compound (GO:0010243)	3/51	0.20522894614869805	1.0	1.9192016121293543	3.039303545784799	GLRA2;GLRA3;TRIM25
sensory perception of chemical stimulus (GO:0007606)	13/327	0.20603730628645242	1.0	1.2970750956592882	2.0489869709248403	OR2B2;OR10G4;OR2T29;OR2J3;OR5K1;OR4K1;OR1I1;OR8S1;OR10V1;OR4C12;OR4A47;OR4A5;OR13D1
regulation of vasculature development (GO:1901342)	2/28	0.2113746433551936	1.0	2.3304591004427873	3.621820459160744	SP100;GPNMB
positive regulation of sprouting angiogenesis (GO:1903672)	2/28	0.2113746433551936	1.0	2.3304591004427873	3.621820459160744	RHOJ;HDAC7
chondrocyte differentiation (GO:0002062)	2/28	0.2113746433551936	1.0	2.3304591004427873	3.621820459160744	AMELX;RUNX3
negative regulation of JNK cascade (GO:0046329)	2/28	0.2113746433551936	1.0	2.3304591004427873	3.621820459160744	SERPINB3;ITCH
regulation of lipid biosynthetic process (GO:0046890)	2/28	0.2113746433551936	1.0	2.3304591004427873	3.621820459160744	SIRT4;APOE
regulation of actin polymerization or depolymerization (GO:0008064)	2/28	0.2113746433551936	1.0	2.3304591004427873	3.621820459160744	EPS8L1;ARHGAP28
positive regulation of nervous system development (GO:0051962)	3/52	0.2132213090385248	1.0	1.8822938888191745	2.9089433613358455	NUMBL;SYNDIG1;IL1RAP
regulation of DNA binding (GO:0051101)	3/52	0.2132213090385248	1.0	1.8822938888191745	2.9089433613358455	SP100;ID2;BCL3
neutrophil degranulation (GO:0043312)	18/479	0.21946185703070833	1.0	1.2260452887506939	1.8593918819087114	SERPINB3;TRAPPC1;CALML5;HSPA6;UBR4;ARPC5;BST2;CEACAM3;RAP2C;CNN2;DIAPH1;NRAS;DNAJC5;CLEC5A;ITGAX;OLR1;ADAM8;RAB9B
cellular response to nitric oxide (GO:0071732)	1/8	0.2204823956722028	1.0	4.078303425774878	6.166139581989312	DPEP1
histone H2A-K119 monoubiquitination (GO:0036353)	1/8	0.2204823956722028	1.0	4.078303425774878	6.166139581989312	PCGF3
regulation of establishment of protein localization to mitochondrion (GO:1903747)	1/8	0.2204823956722028	1.0	4.078303425774878	6.166139581989312	SREBF1
aminoglycoside antibiotic metabolic process (GO:0030647)	1/8	0.2204823956722028	1.0	4.078303425774878	6.166139581989312	AKR1C4
mast cell activation involved in immune response (GO:0002279)	1/8	0.2204823956722028	1.0	4.078303425774878	6.166139581989312	NR4A3
4-hydroxyproline metabolic process (GO:0019471)	1/8	0.2204823956722028	1.0	4.078303425774878	6.166139581989312	PRODH
neurotransmitter receptor diffusion trapping (GO:0099628)	1/8	0.2204823956722028	1.0	4.078303425774878	6.166139581989312	CACNG2
nucleoside diphosphate phosphorylation (GO:0006165)	1/8	0.2204823956722028	1.0	4.078303425774878	6.166139581989312	AK1
response to epinephrine (GO:0071871)	1/8	0.2204823956722028	1.0	4.078303425774878	6.166139581989312	PDE4B
integrin activation (GO:0033622)	1/8	0.2204823956722028	1.0	4.078303425774878	6.166139581989312	MZB1
positive regulation of membrane potential (GO:0045838)	1/8	0.2204823956722028	1.0	4.078303425774878	6.166139581989312	ANK3
response to magnesium ion (GO:0032026)	1/8	0.2204823956722028	1.0	4.078303425774878	6.166139581989312	ANK3
ventricular cardiac muscle cell membrane repolarization (GO:0099625)	1/8	0.2204823956722028	1.0	4.078303425774878	6.166139581989312	KCNJ8
negative regulation of anion transmembrane transport (GO:1903960)	1/8	0.2204823956722028	1.0	4.078303425774878	6.166139581989312	STK39
endodermal cell fate commitment (GO:0001711)	1/8	0.2204823956722028	1.0	4.078303425774878	6.166139581989312	SOX2
positive regulation of behavior (GO:0048520)	1/8	0.2204823956722028	1.0	4.078303425774878	6.166139581989312	NR4A3
intestinal cholesterol absorption (GO:0030299)	1/8	0.2204823956722028	1.0	4.078303425774878	6.166139581989312	NPC1L1
positive regulation of chromatin binding (GO:0035563)	1/8	0.2204823956722028	1.0	4.078303425774878	6.166139581989312	DDX11
daunorubicin metabolic process (GO:0044597)	1/8	0.2204823956722028	1.0	4.078303425774878	6.166139581989312	AKR1C4
cellular response to reactive nitrogen species (GO:1902170)	1/8	0.2204823956722028	1.0	4.078303425774878	6.166139581989312	DPEP1
negative regulation of potassium ion transmembrane transporter activity (GO:1901017)	1/8	0.2204823956722028	1.0	4.078303425774878	6.166139581989312	STK39
negative regulation of activated T cell proliferation (GO:0046007)	1/8	0.2204823956722028	1.0	4.078303425774878	6.166139581989312	BTN2A2
cellular cation homeostasis (GO:0030003)	1/8	0.2204823956722028	1.0	4.078303425774878	6.166139581989312	SLC4A11
protein localization to microtubule (GO:0035372)	1/8	0.2204823956722028	1.0	4.078303425774878	6.166139581989312	DIAPH1
regulation of endodeoxyribonuclease activity (GO:0032071)	1/8	0.2204823956722028	1.0	4.078303425774878	6.166139581989312	DDX11
benzene-containing compound metabolic process (GO:0042537)	1/8	0.2204823956722028	1.0	4.078303425774878	6.166139581989312	AADAT
protein desumoylation (GO:0016926)	1/8	0.2204823956722028	1.0	4.078303425774878	6.166139581989312	SENP3
desensitization of G-protein coupled receptor protein signaling pathway (GO:0002029)	1/8	0.2204823956722028	1.0	4.078303425774878	6.166139581989312	ADRB2
negative regulation of voltage-gated potassium channel activity (GO:1903817)	1/8	0.2204823956722028	1.0	4.078303425774878	6.166139581989312	ANK3
regulation of striated muscle cell differentiation (GO:0051153)	1/8	0.2204823956722028	1.0	4.078303425774878	6.166139581989312	AKAP13
peptidyl-lysine hydroxylation (GO:0017185)	1/8	0.2204823956722028	1.0	4.078303425774878	6.166139581989312	VPS33B
regulation of store-operated calcium entry (GO:2001256)	1/8	0.2204823956722028	1.0	4.078303425774878	6.166139581989312	CD84
response to hydroxyurea (GO:0072710)	1/8	0.2204823956722028	1.0	4.078303425774878	6.166139581989312	DDX11
kynurenine metabolic process (GO:0070189)	1/8	0.2204823956722028	1.0	4.078303425774878	6.166139581989312	AADAT
protein localization to microtubule cytoskeleton (GO:0072698)	1/8	0.2204823956722028	1.0	4.078303425774878	6.166139581989312	DIAPH1
cellular response to epinephrine stimulus (GO:0071872)	1/8	0.2204823956722028	1.0	4.078303425774878	6.166139581989312	PDE4B
histone H4 deacetylation (GO:0070933)	1/8	0.2204823956722028	1.0	4.078303425774878	6.166139581989312	HDAC1
regulation of type B pancreatic cell development (GO:2000074)	1/8	0.2204823956722028	1.0	4.078303425774878	6.166139581989312	RHEB
positive regulation of vasculogenesis (GO:2001214)	1/8	0.2204823956722028	1.0	4.078303425774878	6.166139581989312	ASB4
phospholipid homeostasis (GO:0055091)	1/8	0.2204823956722028	1.0	4.078303425774878	6.166139581989312	HNF4A
regulation of nitrogen compound metabolic process (GO:0051171)	1/8	0.2204823956722028	1.0	4.078303425774878	6.166139581989312	APOE
catecholamine catabolic process (GO:0042424)	1/8	0.2204823956722028	1.0	4.078303425774878	6.166139581989312	SULT1A3
cGMP-mediated signaling (GO:0019934)	1/8	0.2204823956722028	1.0	4.078303425774878	6.166139581989312	APOE
cellular biogenic amine catabolic process (GO:0042402)	1/8	0.2204823956722028	1.0	4.078303425774878	6.166139581989312	HNMT
doxorubicin metabolic process (GO:0044598)	1/8	0.2204823956722028	1.0	4.078303425774878	6.166139581989312	AKR1C4
positive regulation of interleukin-2 biosynthetic process (GO:0045086)	1/8	0.2204823956722028	1.0	4.078303425774878	6.166139581989312	CD28
pyrimidine nucleobase metabolic process (GO:0006206)	1/8	0.2204823956722028	1.0	4.078303425774878	6.166139581989312	DPYS
mast cell degranulation (GO:0043303)	1/8	0.2204823956722028	1.0	4.078303425774878	6.166139581989312	NR4A3
calcium ion import into cytosol (GO:1902656)	1/8	0.2204823956722028	1.0	4.078303425774878	6.166139581989312	TRPV6
norepinephrine metabolic process (GO:0042415)	1/8	0.2204823956722028	1.0	4.078303425774878	6.166139581989312	GATA3
nucleotide phosphorylation (GO:0046939)	1/8	0.2204823956722028	1.0	4.078303425774878	6.166139581989312	AK1
bone resorption (GO:0045453)	1/8	0.2204823956722028	1.0	4.078303425774878	6.166139581989312	IL7
regulation of amyloid fibril formation (GO:1905906)	1/8	0.2204823956722028	1.0	4.078303425774878	6.166139581989312	APOE
positive regulation of chromatin silencing (GO:0031937)	1/8	0.2204823956722028	1.0	4.078303425774878	6.166139581989312	ZNF304
positive regulation of TORC1 signaling (GO:1904263)	1/8	0.2204823956722028	1.0	4.078303425774878	6.166139581989312	RRAGB
mammary gland epithelial cell differentiation (GO:0060644)	1/8	0.2204823956722028	1.0	4.078303425774878	6.166139581989312	ID2
calcium ion import across plasma membrane (GO:0098703)	1/8	0.2204823956722028	1.0	4.078303425774878	6.166139581989312	TRPV6
negative regulation of single stranded viral RNA replication via double stranded DNA intermediate (GO:0045869)	1/8	0.2204823956722028	1.0	4.078303425774878	6.166139581989312	AICDA
postsynaptic neurotransmitter receptor diffusion trapping (GO:0098970)	1/8	0.2204823956722028	1.0	4.078303425774878	6.166139581989312	CACNG2
response to ammonium ion (GO:0060359)	1/8	0.2204823956722028	1.0	4.078303425774878	6.166139581989312	CHRNA3
response to leptin (GO:0044321)	1/8	0.2204823956722028	1.0	4.078303425774878	6.166139581989312	NR4A3
pantothenate metabolic process (GO:0015939)	1/8	0.2204823956722028	1.0	4.078303425774878	6.166139581989312	FASN
DNA cytosine deamination (GO:0070383)	1/8	0.2204823956722028	1.0	4.078303425774878	6.166139581989312	AICDA
response to vitamin D (GO:0033280)	1/8	0.2204823956722028	1.0	4.078303425774878	6.166139581989312	ALPL
polyol biosynthetic process (GO:0046173)	1/8	0.2204823956722028	1.0	4.078303425774878	6.166139581989312	IP6K3
positive regulation of phosphatidylinositol 3-kinase signaling (GO:0014068)	3/53	0.22127918806911087	1.0	1.8467789097848504	2.7855521813272692	FLT1;SEMA4D;CCL5
regulation of calcium ion-dependent exocytosis (GO:0017158)	3/53	0.22127918806911087	1.0	1.8467789097848504	2.7855521813272692	TRPV6;DOC2B;SYTL5
embryonic organ development (GO:0048568)	3/53	0.22127918806911087	1.0	1.8467789097848504	2.7855521813272692	ALDH1A3;PKDCC;GLI2
dicarboxylic acid transport (GO:0006835)	2/29	0.2227310218078297	1.0	2.250098441806829	3.379176274459851	SLC26A8;SLC26A7
very long-chain fatty acid metabolic process (GO:0000038)	2/29	0.2227310218078297	1.0	2.250098441806829	3.379176274459851	ACOT2;ELOVL7
cardiac muscle cell action potential (GO:0086001)	2/29	0.2227310218078297	1.0	2.250098441806829	3.379176274459851	YWHAE;ATP1A2
lysosome localization (GO:0032418)	2/29	0.2227310218078297	1.0	2.250098441806829	3.379176274459851	NR4A3;VPS33B
regulation of activated T cell proliferation (GO:0046006)	2/29	0.2227310218078297	1.0	2.250098441806829	3.379176274459851	BTN2A2;TNFSF9
regulation of cellular biosynthetic process (GO:0031326)	2/29	0.2227310218078297	1.0	2.250098441806829	3.379176274459851	CCL5;GATA3
response to calcium ion (GO:0051592)	4/79	0.2235668491036915	1.0	1.6519710079088112	2.474726592215509	TRPV6;RASA4;DPEP1;CARF
protein complex assembly (GO:0006461)	8/189	0.22472094333079395	1.0	1.3810128002623923	2.061708345135424	DPAGT1;TRAPPC1;HDAC1;USO1;MZB1;EPPIN;ACMSD;BET1
cellular response to nutrient levels (GO:0031669)	3/54	0.22939698076889325	1.0	1.81257930034439	2.6686627438814607	SREBF1;RRAGB;INHBB
positive regulation of immune response (GO:0050778)	3/54	0.22939698076889325	1.0	1.81257930034439	2.6686627438814607	SASH3;CCL5;ADAM8
glycosphingolipid metabolic process (GO:0006687)	3/54	0.22939698076889325	1.0	1.81257930034439	2.6686627438814607	NEU2;ESYT3;ARSG
neutrophil activation involved in immune response (GO:0002283)	18/483	0.22963401904044056	1.0	1.2158917045788455	1.7889031144577998	SERPINB3;TRAPPC1;CALML5;HSPA6;UBR4;ARPC5;BST2;CEACAM3;RAP2C;CNN2;DIAPH1;NRAS;DNAJC5;CLEC5A;ITGAX;OLR1;ADAM8;RAB9B
cellular response to hormone stimulus (GO:0032870)	4/80	0.23012577662279515	1.0	1.6313213703099512	2.396621965167805	NR4A3;ATP1A2;AKR1C4;SLC5A5
cellular response to organic cyclic compound (GO:0071407)	6/135	0.2340623203323597	1.0	1.4500634402755121	2.1057355416005783	DIAPH1;NR4A3;CASP3;CCL5;ATP1A2;SLC5A5
mitochondrial transport (GO:0006839)	6/135	0.2340623203323597	1.0	1.4500634402755121	2.1057355416005783	SLC25A27;TIMM8B;SLC25A39;FLVCR1;ATP5J;ATP5G3
Fc receptor mediated stimulatory signaling pathway (GO:0002431)	6/135	0.2340623203323597	1.0	1.4500634402755121	2.1057355416005783	NR4A3;MYO10;PIK3R1;PLCG1;ARPC5;VAV1
regulation of cell migration involved in sprouting angiogenesis (GO:0090049)	2/30	0.23413313575080183	1.0	2.1750951604132682	3.157945338159087	RHOJ;HDAC7
replication fork processing (GO:0031297)	2/30	0.23413313575080183	1.0	2.1750951604132682	3.157945338159087	DDX11;BHLHE40
acylglycerol catabolic process (GO:0046464)	2/30	0.23413313575080183	1.0	2.1750951604132682	3.157945338159087	ABHD12;APOE
cellular response to drug (GO:0035690)	2/30	0.23413313575080183	1.0	2.1750951604132682	3.157945338159087	PDE4B;DPEP1
activation of JUN kinase activity (GO:0007257)	2/30	0.23413313575080183	1.0	2.1750951604132682	3.157945338159087	TAOK1;PKN1
fatty-acyl-CoA biosynthetic process (GO:0046949)	2/30	0.23413313575080183	1.0	2.1750951604132682	3.157945338159087	FASN;ELOVL7
regulation of ARF protein signal transduction (GO:0032012)	2/30	0.23413313575080183	1.0	2.1750951604132682	3.157945338159087	ARAP1;AGFG1
positive regulation of cation channel activity (GO:2001259)	2/30	0.23413313575080183	1.0	2.1750951604132682	3.157945338159087	ADRB2;ANK3
positive regulation of B cell proliferation (GO:0030890)	2/30	0.23413313575080183	1.0	2.1750951604132682	3.157945338159087	SASH3;IL7
regulation of protein polymerization (GO:0032271)	2/30	0.23413313575080183	1.0	2.1750951604132682	3.157945338159087	EPS8L1;ARHGAP28
regulation of protein kinase B signaling (GO:0051896)	7/163	0.2342844611917013	1.0	1.4011349192846205	2.0333539748473495	PHLPP1;CD28;ADAM8;PIK3R1;GATA3;XDH;VAV1
negative regulation of cell death (GO:0060548)	4/81	0.23673191296318075	1.0	1.6111816003061243	2.3214338662851035	GPNMB;PARP16;APOE;SULT1A3
positive regulation of protein catabolic process (GO:0045732)	4/81	0.23673191296318075	1.0	1.6111816003061243	2.3214338662851035	FZR1;ITCH;ADAM8;APOE
positive regulation of cysteine-type endopeptidase activity (GO:2001056)	3/55	0.23756918491126203	1.0	1.7796233130654011	2.5578461688369236	PDCD5;CYCS;APOPT1
regulation of RNA splicing (GO:0043484)	3/55	0.23756918491126203	1.0	1.7796233130654011	2.5578461688369236	ESRP1;HNRNPF;PIK3R1
DNA recombination (GO:0006310)	3/55	0.23756918491126203	1.0	1.7796233130654011	2.5578461688369236	RECQL5;TREX1;RAD54L
regulation of nucleic acid-templated transcription (GO:1903506)	22/607	0.23855788867042582	1.0	1.1825064298787125	1.6947011415429136	ZNF672;ZNF395;ZNF571;ZNF670;SP100;ESRRB;PRDM2;ZNF23;BAZ1A;RUNX3;SOX2;ZNF93;ZNF605;ZSCAN21;ZNF835;BHLHE40;ZNF304;ZNF347;ZNF780A;ZNF775;ZNF311;VSX1
glycerophospholipid biosynthetic process (GO:0046474)	7/164	0.23884350299578957	1.0	1.3925914136792266	1.994116735953181	PI4K2B;PITPNM2;ALPI;PIK3R1;PI4KB;PLEKHA8;ETNPPL
neutrophil mediated immunity (GO:0002446)	18/487	0.2400062917897931	1.0	1.2059049143974998	1.7209350133469183	SERPINB3;TRAPPC1;CALML5;HSPA6;UBR4;ARPC5;BST2;CEACAM3;RAP2C;CNN2;DIAPH1;NRAS;DNAJC5;CLEC5A;ITGAX;OLR1;ADAM8;RAB9B
circulatory system development (GO:0072359)	5/109	0.24261725867337267	1.0	1.496625110376102	2.1196254614120864	AKAP13;MICAL2;ALPK3;GATA3;GLI2
regulation of cell motility (GO:2000145)	5/109	0.24261725867337267	1.0	1.496625110376102	2.1196254614120864	DIAPH1;SPOCK3;GATA3;AMOTL1;PKN1
positive regulation of cysteine-type endopeptidase activity involved in apoptotic process (GO:0043280)	5/109	0.24261725867337267	1.0	1.496625110376102	2.1196254614120864	CASP3;PDCD5;CYCS;APOPT1;XDH
type B pancreatic cell differentiation (GO:0003309)	1/9	0.244384137265008	1.0	3.62515860068878	5.107899070504856	BMP6
very-low-density lipoprotein particle remodeling (GO:0034372)	1/9	0.244384137265008	1.0	3.62515860068878	5.107899070504856	APOE
secretory granule organization (GO:0033363)	1/9	0.244384137265008	1.0	3.62515860068878	5.107899070504856	VPS33B
negative regulation of NIK/NF-kappaB signaling (GO:1901223)	1/9	0.244384137265008	1.0	3.62515860068878	5.107899070504856	HDAC7
positive regulation of transcription of nuclear large rRNA transcript from RNA polymerase I promoter (GO:1901838)	1/9	0.244384137265008	1.0	3.62515860068878	5.107899070504856	DDX11
positive regulation of production of molecular mediator of immune response (GO:0002702)	1/9	0.244384137265008	1.0	3.62515860068878	5.107899070504856	SASH3
ornithine metabolic process (GO:0006591)	1/9	0.244384137265008	1.0	3.62515860068878	5.107899070504856	HNF4A
response to UV-C (GO:0010225)	1/9	0.244384137265008	1.0	3.62515860068878	5.107899070504856	BCL3
positive regulation of protein maturation (GO:1903319)	1/9	0.244384137265008	1.0	3.62515860068878	5.107899070504856	ADAM8
actin crosslink formation (GO:0051764)	1/9	0.244384137265008	1.0	3.62515860068878	5.107899070504856	BAIAP2L2
positive regulation of triglyceride biosynthetic process (GO:0010867)	1/9	0.244384137265008	1.0	3.62515860068878	5.107899070504856	SREBF1
cellular response to interleukin-4 (GO:0071353)	1/9	0.244384137265008	1.0	3.62515860068878	5.107899070504856	GATA3
negative regulation of T cell apoptotic process (GO:0070233)	1/9	0.244384137265008	1.0	3.62515860068878	5.107899070504856	CCL5
oligosaccharide catabolic process (GO:0009313)	1/9	0.244384137265008	1.0	3.62515860068878	5.107899070504856	NEU2
sterol catabolic process (GO:0016127)	1/9	0.244384137265008	1.0	3.62515860068878	5.107899070504856	APOE
vasodilation (GO:0042311)	1/9	0.244384137265008	1.0	3.62515860068878	5.107899070504856	ADRB2
regulation of mast cell activation (GO:0033003)	1/9	0.244384137265008	1.0	3.62515860068878	5.107899070504856	CD84
regulation of endothelial cell differentiation (GO:0045601)	1/9	0.244384137265008	1.0	3.62515860068878	5.107899070504856	XDH
embryonic digestive tract morphogenesis (GO:0048557)	1/9	0.244384137265008	1.0	3.62515860068878	5.107899070504856	ID2
sphingomyelin metabolic process (GO:0006684)	1/9	0.244384137265008	1.0	3.62515860068878	5.107899070504856	SGMS1
cellular response to dopamine (GO:1903351)	1/9	0.244384137265008	1.0	3.62515860068878	5.107899070504856	SULT1A3
ionotropic glutamate receptor signaling pathway (GO:0035235)	1/9	0.244384137265008	1.0	3.62515860068878	5.107899070504856	SULT1A3
negative regulation of natural killer cell mediated cytotoxicity (GO:0045953)	1/9	0.244384137265008	1.0	3.62515860068878	5.107899070504856	SERPINB4
positive regulation of cholesterol esterification (GO:0010873)	1/9	0.244384137265008	1.0	3.62515860068878	5.107899070504856	APOE
Cdc42 protein signal transduction (GO:0032488)	1/9	0.244384137265008	1.0	3.62515860068878	5.107899070504856	RHOJ
positive regulation of ion transmembrane transport (GO:0034767)	1/9	0.244384137265008	1.0	3.62515860068878	5.107899070504856	STK39
positive regulation of leukocyte apoptotic process (GO:2000108)	1/9	0.244384137265008	1.0	3.62515860068878	5.107899070504856	HCAR2
ATP synthesis coupled electron transport (GO:0042773)	1/9	0.244384137265008	1.0	3.62515860068878	5.107899070504856	NDUFV3
regulation of endoplasmic reticulum unfolded protein response (GO:1900101)	1/9	0.244384137265008	1.0	3.62515860068878	5.107899070504856	PIK3R1
response to dopamine (GO:1903350)	1/9	0.244384137265008	1.0	3.62515860068878	5.107899070504856	SULT1A3
chylomicron remodeling (GO:0034371)	1/9	0.244384137265008	1.0	3.62515860068878	5.107899070504856	APOE
nucleoside phosphate biosynthetic process (GO:1901293)	1/9	0.244384137265008	1.0	3.62515860068878	5.107899070504856	AK1
positive regulation of T cell chemotaxis (GO:0010820)	1/9	0.244384137265008	1.0	3.62515860068878	5.107899070504856	CCL5
nucleoside triphosphate biosynthetic process (GO:0009142)	1/9	0.244384137265008	1.0	3.62515860068878	5.107899070504856	AK1
mitotic DNA replication checkpoint (GO:0033314)	1/9	0.244384137265008	1.0	3.62515860068878	5.107899070504856	ZNF830
intestinal lipid absorption (GO:0098856)	1/9	0.244384137265008	1.0	3.62515860068878	5.107899070504856	NPC1L1
negative regulation of alcohol biosynthetic process (GO:1902931)	1/9	0.244384137265008	1.0	3.62515860068878	5.107899070504856	APOE
regulation of sequestering of calcium ion (GO:0051282)	1/9	0.244384137265008	1.0	3.62515860068878	5.107899070504856	DIAPH1
negative regulation of lymphocyte apoptotic process (GO:0070229)	1/9	0.244384137265008	1.0	3.62515860068878	5.107899070504856	CCL5
response to interleukin-4 (GO:0070670)	1/9	0.244384137265008	1.0	3.62515860068878	5.107899070504856	GATA3
protein hexamerization (GO:0034214)	1/9	0.244384137265008	1.0	3.62515860068878	5.107899070504856	MAT2A
cholesterol catabolic process (GO:0006707)	1/9	0.244384137265008	1.0	3.62515860068878	5.107899070504856	APOE
granulocyte activation (GO:0036230)	1/9	0.244384137265008	1.0	3.62515860068878	5.107899070504856	CCL5
negative regulation of chromatin silencing (GO:0031936)	1/9	0.244384137265008	1.0	3.62515860068878	5.107899070504856	AICDA
regulation of flagellated sperm motility (GO:1901317)	1/9	0.244384137265008	1.0	3.62515860068878	5.107899070504856	EPPIN
mast cell mediated immunity (GO:0002448)	1/9	0.244384137265008	1.0	3.62515860068878	5.107899070504856	NR4A3
negative regulation of amyloid-beta formation (GO:1902430)	1/9	0.244384137265008	1.0	3.62515860068878	5.107899070504856	APOE
negative regulation of potassium ion transmembrane transport (GO:1901380)	1/9	0.244384137265008	1.0	3.62515860068878	5.107899070504856	STK39
negative regulation of microtubule polymerization (GO:0031115)	1/9	0.244384137265008	1.0	3.62515860068878	5.107899070504856	TBCD
lipoprotein biosynthetic process (GO:0042158)	1/9	0.244384137265008	1.0	3.62515860068878	5.107899070504856	PORCN
fatty acid homeostasis (GO:0055089)	1/9	0.244384137265008	1.0	3.62515860068878	5.107899070504856	APOE
cytoskeletal anchoring at plasma membrane (GO:0007016)	1/9	0.244384137265008	1.0	3.62515860068878	5.107899070504856	ANK3
regulation of nephron tubule epithelial cell differentiation (GO:0072182)	1/9	0.244384137265008	1.0	3.62515860068878	5.107899070504856	GATA3
negative regulation of DNA-templated transcription, elongation (GO:0032785)	1/9	0.244384137265008	1.0	3.62515860068878	5.107899070504856	RECQL5
response to vitamin (GO:0033273)	1/9	0.244384137265008	1.0	3.62515860068878	5.107899070504856	ALPL
cyclic nucleotide catabolic process (GO:0009214)	1/9	0.244384137265008	1.0	3.62515860068878	5.107899070504856	PDE4B
regulation of glucose import (GO:0046324)	2/31	0.24556753884127122	1.0	2.104930800399937	2.9557085981923166	GRB10;PIK3R1
secondary alcohol metabolic process (GO:1902652)	2/31	0.24556753884127122	1.0	2.104930800399937	2.9557085981923166	EBP;APOE
regulation of protein export from nucleus (GO:0046825)	2/31	0.24556753884127122	1.0	2.104930800399937	2.9557085981923166	YWHAE;SP100
positive regulation of viral genome replication (GO:0045070)	2/31	0.24556753884127122	1.0	2.104930800399937	2.9557085981923166	CCL5;CD28
regulation of protein autophosphorylation (GO:0031952)	2/31	0.24556753884127122	1.0	2.104930800399937	2.9557085981923166	RAP2C;GPNMB
nucleobase-containing small molecule interconversion (GO:0015949)	2/31	0.24556753884127122	1.0	2.104930800399937	2.9557085981923166	AK1;CTPS2
regulation of cytokine secretion (GO:0050707)	2/31	0.24556753884127122	1.0	2.104930800399937	2.9557085981923166	PPP1R11;BTN2A2
positive regulation of bone mineralization (GO:0030501)	2/31	0.24556753884127122	1.0	2.104930800399937	2.9557085981923166	PKDCC;BMP6
positive regulation of cell differentiation (GO:0045597)	8/194	0.24563572933371813	1.0	1.345419686853568	1.8888422536410197	SERPINB3;PKDCC;NEUROD4;FRZB;ASB4;FOXN1;BMP6;SOX5
anion transport (GO:0006820)	3/56	0.24579040302155622	1.0	1.7478443253320903	2.4527082145121706	SLC22A23;SLC26A8;SLC26A7
positive regulation of protein transport (GO:0051222)	3/56	0.24579040302155622	1.0	1.7478443253320903	2.4527082145121706	CNST;ADAM8;BMP6
protein import (GO:0017038)	3/56	0.24579040302155622	1.0	1.7478443253320903	2.4527082145121706	IPO9;APOE;TNPO3
ATP metabolic process (GO:0046034)	3/56	0.24579040302155622	1.0	1.7478443253320903	2.4527082145121706	ATP5J;ATP1A2;ATP5G3
response to cytokine (GO:0034097)	6/138	0.24925978221370437	1.0	1.418540322008653	1.9707207948304355	BST2;SP100;CASP3;AFF3;OSMR;MAP4K3
negative regulation of neuron death (GO:1901215)	4/83	0.25007435140063594	1.0	1.5723579472867	2.17928339744669	GPNMB;ADAM8;APOE;SULT1A3
negative regulation of endopeptidase activity (GO:0010951)	4/83	0.25007435140063594	1.0	1.5723579472867	2.17928339744669	SERPINB3;SERPINB4;SERPINE3;SPOCK3
epidermal growth factor receptor signaling pathway (GO:0007173)	3/57	0.2540553466518274	1.0	1.7171803897999485	2.352885954316746	NRAS;PIK3R1;PLCG1
neuron differentiation (GO:0030182)	6/139	0.25438722145987586	1.0	1.408334995951037	1.927866507054531	NEUROD4;ID2;CASP3;RUNX3;VSX1;GLI2
negative regulation of calcium ion transmembrane transporter activity (GO:1901020)	2/32	0.2570215635547965	1.0	2.039151712887439	2.7703819182794827	YWHAE;ATP1A2
cellular response to amino acid stimulus (GO:0071230)	2/32	0.2570215635547965	1.0	2.039151712887439	2.7703819182794827	GLRA2;RRAGB
response to zinc ion (GO:0010043)	2/32	0.2570215635547965	1.0	2.039151712887439	2.7703819182794827	GLRA2;MT1M
oxoacid metabolic process (GO:0043436)	2/32	0.2570215635547965	1.0	2.039151712887439	2.7703819182794827	PODXL2;SULT1A3
regulation of potassium ion transmembrane transport (GO:1901379)	2/32	0.2570215635547965	1.0	2.039151712887439	2.7703819182794827	YWHAE;STK39
ATP biosynthetic process (GO:0006754)	2/32	0.2570215635547965	1.0	2.039151712887439	2.7703819182794827	ATP5J;ATP5G3
positive regulation of TOR signaling (GO:0032008)	2/32	0.2570215635547965	1.0	2.039151712887439	2.7703819182794827	RRAGB;RHEB
G2 DNA damage checkpoint (GO:0031572)	2/32	0.2570215635547965	1.0	2.039151712887439	2.7703819182794827	FZR1;TAOK1
inorganic cation transmembrane transport (GO:0098662)	6/140	0.25954342900246313	1.0	1.3982754602656724	1.8860376144225293	SLC24A1;MCOLN3;TRPV6;SLC4A11;CACNA2D4;CACNG2
phospholipid transport (GO:0015914)	3/58	0.2623588398033471	1.0	1.6875738313551218	2.258044824303824	ATP10A;APOE;ATP9B
mitochondrial ATP synthesis coupled electron transport (GO:0042775)	4/85	0.2635714371952373	1.0	1.5353612897034834	2.047298092457562	COX7B;NDUFA7;CYCS;NDUFV3
regulation of peptidyl-tyrosine phosphorylation (GO:0050730)	4/85	0.2635714371952373	1.0	1.5353612897034834	2.047298092457562	RAP2C;SEMA4D;SAMSN1;IL22RA2
regulation of phospholipase C activity (GO:1900274)	1/10	0.2675541566409035	1.0	3.2626427406199023	4.301576764779511	FLT1
negative regulation of sodium ion transmembrane transport (GO:1902306)	1/10	0.2675541566409035	1.0	3.2626427406199023	4.301576764779511	STK39
positive regulation of calcium ion import (GO:0090280)	1/10	0.2675541566409035	1.0	3.2626427406199023	4.301576764779511	GRM6
cellular response to growth hormone stimulus (GO:0071378)	1/10	0.2675541566409035	1.0	3.2626427406199023	4.301576764779511	PIK3R1
amino sugar metabolic process (GO:0006040)	1/10	0.2675541566409035	1.0	3.2626427406199023	4.301576764779511	GFPT2
neuron projection regeneration (GO:0031102)	1/10	0.2675541566409035	1.0	3.2626427406199023	4.301576764779511	APOE
positive regulation of steroid metabolic process (GO:0045940)	1/10	0.2675541566409035	1.0	3.2626427406199023	4.301576764779511	APOE
superoxide anion generation (GO:0042554)	1/10	0.2675541566409035	1.0	3.2626427406199023	4.301576764779511	NOX4
negative regulation of oxidative stress-induced neuron death (GO:1903204)	1/10	0.2675541566409035	1.0	3.2626427406199023	4.301576764779511	NR4A3
macrophage chemotaxis (GO:0048246)	1/10	0.2675541566409035	1.0	3.2626427406199023	4.301576764779511	CCL5
energy coupled proton transmembrane transport, against electrochemical gradient (GO:0015988)	1/10	0.2675541566409035	1.0	3.2626427406199023	4.301576764779511	ATP1A2
leukotriene D4 metabolic process (GO:1901748)	1/10	0.2675541566409035	1.0	3.2626427406199023	4.301576764779511	GGTLC1
glycine metabolic process (GO:0006544)	1/10	0.2675541566409035	1.0	3.2626427406199023	4.301576764779511	GCAT
positive regulation of bone remodeling (GO:0046852)	1/10	0.2675541566409035	1.0	3.2626427406199023	4.301576764779511	ADAM8
regulation of actin filament-based movement (GO:1903115)	1/10	0.2675541566409035	1.0	3.2626427406199023	4.301576764779511	PDE4B
regulation of single stranded viral RNA replication via double stranded DNA intermediate (GO:0045091)	1/10	0.2675541566409035	1.0	3.2626427406199023	4.301576764779511	AICDA
positive regulation of glucose import in response to insulin stimulus (GO:2001275)	1/10	0.2675541566409035	1.0	3.2626427406199023	4.301576764779511	PIK3R1
glutamine metabolic process (GO:0006541)	1/10	0.2675541566409035	1.0	3.2626427406199023	4.301576764779511	SIRT4
mesenchymal to epithelial transition (GO:0060231)	1/10	0.2675541566409035	1.0	3.2626427406199023	4.301576764779511	GATA3
regulation of amyloid-beta clearance (GO:1900221)	1/10	0.2675541566409035	1.0	3.2626427406199023	4.301576764779511	APOE
RNA phosphodiester bond hydrolysis, endonucleolytic (GO:0090502)	1/10	0.2675541566409035	1.0	3.2626427406199023	4.301576764779511	LACTB2
positive regulation of intracellular steroid hormone receptor signaling pathway (GO:0033145)	1/10	0.2675541566409035	1.0	3.2626427406199023	4.301576764779511	PAGR1
neurotransmitter receptor transport (GO:0099637)	1/10	0.2675541566409035	1.0	3.2626427406199023	4.301576764779511	CACNG2
chylomicron assembly (GO:0034378)	1/10	0.2675541566409035	1.0	3.2626427406199023	4.301576764779511	APOE
DNA dealkylation involved in DNA repair (GO:0006307)	1/10	0.2675541566409035	1.0	3.2626427406199023	4.301576764779511	ASCC3
primary alcohol catabolic process (GO:0034310)	1/10	0.2675541566409035	1.0	3.2626427406199023	4.301576764779511	SULT1A3
negative regulation of cell activation (GO:0050866)	1/10	0.2675541566409035	1.0	3.2626427406199023	4.301576764779511	APOE
macrophage migration (GO:1905517)	1/10	0.2675541566409035	1.0	3.2626427406199023	4.301576764779511	CCL5
Rap protein signal transduction (GO:0032486)	1/10	0.2675541566409035	1.0	3.2626427406199023	4.301576764779511	RAP2C
nucleoside metabolic process (GO:0009116)	1/10	0.2675541566409035	1.0	3.2626427406199023	4.301576764779511	MACROD1
central nervous system projection neuron axonogenesis (GO:0021952)	1/10	0.2675541566409035	1.0	3.2626427406199023	4.301576764779511	GLI2
positive regulation of reproductive process (GO:2000243)	1/10	0.2675541566409035	1.0	3.2626427406199023	4.301576764779511	INHBB
insulin-like growth factor receptor signaling pathway (GO:0048009)	1/10	0.2675541566409035	1.0	3.2626427406199023	4.301576764779511	PIK3R1
DNA dealkylation (GO:0035510)	1/10	0.2675541566409035	1.0	3.2626427406199023	4.301576764779511	ASCC3
positive regulation of smooth muscle cell migration (GO:0014911)	1/10	0.2675541566409035	1.0	3.2626427406199023	4.301576764779511	CCL5
regulation of gene expression by genetic imprinting (GO:0006349)	1/10	0.2675541566409035	1.0	3.2626427406199023	4.301576764779511	PCGF3
positive regulation of bone resorption (GO:0045780)	1/10	0.2675541566409035	1.0	3.2626427406199023	4.301576764779511	ADAM8
negative regulation of stem cell differentiation (GO:2000737)	1/10	0.2675541566409035	1.0	3.2626427406199023	4.301576764779511	ESRRB
leukotriene D4 biosynthetic process (GO:1901750)	1/10	0.2675541566409035	1.0	3.2626427406199023	4.301576764779511	GGTLC1
neuron projection fasciculation (GO:0106030)	1/10	0.2675541566409035	1.0	3.2626427406199023	4.301576764779511	CNTN4
ceramide catabolic process (GO:0046514)	1/10	0.2675541566409035	1.0	3.2626427406199023	4.301576764779511	NEU2
negative regulation of embryonic development (GO:0045992)	1/10	0.2675541566409035	1.0	3.2626427406199023	4.301576764779511	GATA3
positive regulation of interleukin-13 production (GO:0032736)	1/10	0.2675541566409035	1.0	3.2626427406199023	4.301576764779511	GATA3
chaperone-mediated protein transport (GO:0072321)	1/10	0.2675541566409035	1.0	3.2626427406199023	4.301576764779511	TIMM8B
cellular response to leucine starvation (GO:1990253)	1/10	0.2675541566409035	1.0	3.2626427406199023	4.301576764779511	RRAGB
neurotransmitter receptor internalization (GO:0099590)	1/10	0.2675541566409035	1.0	3.2626427406199023	4.301576764779511	CACNG2
regulation of immunoglobulin production (GO:0002637)	1/10	0.2675541566409035	1.0	3.2626427406199023	4.301576764779511	SASH3
very-low-density lipoprotein particle assembly (GO:0034379)	1/10	0.2675541566409035	1.0	3.2626427406199023	4.301576764779511	APOC4
complement activation, lectin pathway (GO:0001867)	1/10	0.2675541566409035	1.0	3.2626427406199023	4.301576764779511	C1S
response to histamine (GO:0034776)	1/10	0.2675541566409035	1.0	3.2626427406199023	4.301576764779511	DIAPH1
quinone metabolic process (GO:1901661)	1/10	0.2675541566409035	1.0	3.2626427406199023	4.301576764779511	AKR1C4
regulation of phospholipid metabolic process (GO:1903725)	1/10	0.2675541566409035	1.0	3.2626427406199023	4.301576764779511	PIK3R1
positive regulation of nuclease activity (GO:0032075)	1/10	0.2675541566409035	1.0	3.2626427406199023	4.301576764779511	PARP16
regulation of T cell apoptotic process (GO:0070232)	1/10	0.2675541566409035	1.0	3.2626427406199023	4.301576764779511	CCL5
thyroid hormone generation (GO:0006590)	1/10	0.2675541566409035	1.0	3.2626427406199023	4.301576764779511	SLC5A5
negative regulation of glucose transport (GO:0010829)	1/10	0.2675541566409035	1.0	3.2626427406199023	4.301576764779511	GRB10
regulation of T cell chemotaxis (GO:0010819)	1/10	0.2675541566409035	1.0	3.2626427406199023	4.301576764779511	CCL5
activation of MAPKK activity (GO:0000186)	2/33	0.26848328605736504	1.0	1.9773592367393347	2.600161384728039	TAOK1;PLCG1
positive regulation of cell-cell adhesion (GO:0022409)	2/33	0.26848328605736504	1.0	1.9773592367393347	2.600161384728039	CCL5;ANK3
protein acetylation (GO:0006473)	2/33	0.26848328605736504	1.0	1.9773592367393347	2.600161384728039	NAT6;NAA35
chemical synaptic transmission, postsynaptic (GO:0099565)	2/33	0.26848328605736504	1.0	1.9773592367393347	2.600161384728039	CHRNA3;GABRA3
regulation of T cell differentiation (GO:0045580)	2/33	0.26848328605736504	1.0	1.9773592367393347	2.600161384728039	IL7;GATA3
entry into host cell (GO:0030260)	2/33	0.26848328605736504	1.0	1.9773592367393347	2.600161384728039	ITCH;CTNND1
positive regulation of calcium ion transport (GO:0051928)	2/33	0.26848328605736504	1.0	1.9773592367393347	2.600161384728039	GRM6;CCL5
embryonic organ morphogenesis (GO:0048562)	2/33	0.26848328605736504	1.0	1.9773592367393347	2.600161384728039	ALDH1A3;ID2
regulation of postsynaptic membrane potential (GO:0060078)	2/33	0.26848328605736504	1.0	1.9773592367393347	2.600161384728039	CHRNA3;GABRA3
carboxylic acid metabolic process (GO:0019752)	2/33	0.26848328605736504	1.0	1.9773592367393347	2.600161384728039	SIRT4;CYP4F22
regulation of phosphatidylinositol 3-kinase activity (GO:0043551)	2/33	0.26848328605736504	1.0	1.9773592367393347	2.600161384728039	FLT1;PIK3R1
positive regulation of macromolecule biosynthetic process (GO:0010557)	6/142	0.26993723390615115	1.0	1.37858143969855	1.8053431252753651	HDAC1;BCL3;CD28;MZB1;AMELX;GLI2
regulation of protein metabolic process (GO:0051246)	3/59	0.2706958221079438	1.0	1.6589708850609672	2.167875991056049	SERPINB4;GATA3;APOE
regulation of pathway-restricted SMAD protein phosphorylation (GO:0060393)	3/59	0.2706958221079438	1.0	1.6589708850609672	2.167875991056049	INHBB;BMP6;INHBE
sterol metabolic process (GO:0016125)	3/59	0.2706958221079438	1.0	1.6589708850609672	2.167875991056049	CYP26B1;EBP;APOE
keratinocyte differentiation (GO:0030216)	3/59	0.2706958221079438	1.0	1.6589708850609672	2.167875991056049	LCE3B;CASP3;LOR
negative regulation of programmed cell death (GO:0043069)	15/408	0.2716295699544441	1.0	1.1995010075808463	1.563328874446346	FLT1;SEMA4D;HDAC1;PIK3R1;DSTYK;ITCH;GRK5;IL7;CASP3;CLEC5A;BCL3;CD28;DPEP1;NAA35;ZNF830
positive regulation of protein kinase activity (GO:0045860)	7/172	0.276268538523195	1.0	1.3278197200197277	1.7080832816834297	CCL5;TAOK1;STK39;PARP16;ADRB2;OXSR1;MAP4K3
calcium ion homeostasis (GO:0055074)	4/87	0.2772008119240557	1.0	1.5000656278712194	1.924603825394939	SLC24A1;TRPV6;CCL5;FAM20A
regulation of MAP kinase activity (GO:0043405)	4/87	0.2772008119240557	1.0	1.5000656278712194	1.924603825394939	FLT1;PAQR3;ADAM8;APOE
negative regulation of cell growth (GO:0030308)	5/115	0.27752492397928175	1.0	1.418540322008653	1.8183481575818428	BST2;FRZB;HNF4A;OSGIN2;DCBLD2
negative regulation of DNA binding (GO:0043392)	2/34	0.2799414928185543	1.0	1.9192016121293543	2.443478844384053	SP100;ID2
negative regulation of cellular metabolic process (GO:0031324)	2/34	0.2799414928185543	1.0	1.9192016121293543	2.443478844384053	BTN2A2;APOE
bone development (GO:0060348)	2/34	0.2799414928185543	1.0	1.9192016121293543	2.443478844384053	AKAP13;CYP26B1
regulation of axon extension (GO:0030516)	2/34	0.2799414928185543	1.0	1.9192016121293543	2.443478844384053	ZFYVE27;APOE
negative regulation of endothelial cell migration (GO:0010596)	2/34	0.2799414928185543	1.0	1.9192016121293543	2.443478844384053	SP100;APOE
neuron development (GO:0048666)	6/144	0.2804313588583576	1.0	1.3594344752582925	1.7284207367021902	ZFYVE27;TBCD;CNTN4;RUNX3;VSX1;GLI2
regulation of protein phosphorylation (GO:0001932)	10/261	0.280519793485554	1.0	1.2500546898926828	1.5889582562963274	PHLPP1;GPNMB;SEMA4D;PAQR3;P2RY1;INHBB;FAM20A;XDH;BMP6;INHBE
negative regulation of Wnt signaling pathway (GO:0030178)	7/174	0.2858562284037776	1.0	1.3125574243873168	1.6436714194601318	SOX2;IGFBP4;HDAC1;FRZB;CTNND1;GRB10;APOE
activation of protein kinase activity (GO:0032147)	9/233	0.2870230690835803	1.0	1.2602482689089751	1.5730326722634682	CHRNA3;ADCY9;ADORA2B;TAOK1;STK39;PLCG1;ADRB2;OXSR1;MAP4K3
potassium ion transport (GO:0006813)	3/61	0.28745060640814113	1.0	1.6045783970261813	2.0004346866565372	KCNJ8;KCNA4;ATP1A2
negative regulation of MAP kinase activity (GO:0043407)	3/61	0.28745060640814113	1.0	1.6045783970261813	2.0004346866565372	SERPINB3;PAQR3;APOE
isotype switching (GO:0045190)	1/11	0.29001481899160747	1.0	2.966038855109002	3.6714318770165093	CCR6
L-phenylalanine metabolic process (GO:0006558)	1/11	0.29001481899160747	1.0	2.966038855109002	3.6714318770165093	PCBD1
regulation of stem cell population maintenance (GO:2000036)	1/11	0.29001481899160747	1.0	2.966038855109002	3.6714318770165093	ESRRB
L-phenylalanine catabolic process (GO:0006559)	1/11	0.29001481899160747	1.0	2.966038855109002	3.6714318770165093	PCBD1
negative regulation of defense response to virus (GO:0050687)	1/11	0.29001481899160747	1.0	2.966038855109002	3.6714318770165093	ITCH
negative regulation of leukocyte activation (GO:0002695)	1/11	0.29001481899160747	1.0	2.966038855109002	3.6714318770165093	CD84
positive regulation of cell cycle phase transition (GO:1901989)	1/11	0.29001481899160747	1.0	2.966038855109002	3.6714318770165093	PAGR1
cellular response to prostaglandin stimulus (GO:0071379)	1/11	0.29001481899160747	1.0	2.966038855109002	3.6714318770165093	PTGFR
regulation of feeding behavior (GO:0060259)	1/11	0.29001481899160747	1.0	2.966038855109002	3.6714318770165093	NR4A3
regulation of lipid kinase activity (GO:0043550)	1/11	0.29001481899160747	1.0	2.966038855109002	3.6714318770165093	PIK3R1
intracellular protein transmembrane transport (GO:0065002)	1/11	0.29001481899160747	1.0	2.966038855109002	3.6714318770165093	C2CD5
positive regulation by host of viral process (GO:0044794)	1/11	0.29001481899160747	1.0	2.966038855109002	3.6714318770165093	APOE
regulation of leukocyte cell-cell adhesion (GO:1903037)	1/11	0.29001481899160747	1.0	2.966038855109002	3.6714318770165093	CCL5
embryonic eye morphogenesis (GO:0048048)	1/11	0.29001481899160747	1.0	2.966038855109002	3.6714318770165093	ALDH1A3
negative regulation of leukocyte cell-cell adhesion (GO:1903038)	1/11	0.29001481899160747	1.0	2.966038855109002	3.6714318770165093	GPNMB
UV-damage excision repair (GO:0070914)	1/11	0.29001481899160747	1.0	2.966038855109002	3.6714318770165093	CUL4B
negative regulation of JUN kinase activity (GO:0043508)	1/11	0.29001481899160747	1.0	2.966038855109002	3.6714318770165093	SERPINB3
protein localization to pre-autophagosomal structure (GO:0034497)	1/11	0.29001481899160747	1.0	2.966038855109002	3.6714318770165093	TRAPPC8
regulation of vascular endothelial growth factor signaling pathway (GO:1900746)	1/11	0.29001481899160747	1.0	2.966038855109002	3.6714318770165093	XDH
mesonephros development (GO:0001823)	1/11	0.29001481899160747	1.0	2.966038855109002	3.6714318770165093	GATA3
T cell differentiation in thymus (GO:0033077)	1/11	0.29001481899160747	1.0	2.966038855109002	3.6714318770165093	CCR6
proteasome assembly (GO:0043248)	1/11	0.29001481899160747	1.0	2.966038855109002	3.6714318770165093	ADRM1
positive regulation of receptor biosynthetic process (GO:0010870)	1/11	0.29001481899160747	1.0	2.966038855109002	3.6714318770165093	HDAC1
intrinsic apoptotic signaling pathway in response to oxidative stress (GO:0008631)	1/11	0.29001481899160747	1.0	2.966038855109002	3.6714318770165093	PRODH
modulation by host of viral process (GO:0044788)	1/11	0.29001481899160747	1.0	2.966038855109002	3.6714318770165093	APOE
urea cycle (GO:0000050)	1/11	0.29001481899160747	1.0	2.966038855109002	3.6714318770165093	NMRAL1
regulation of actin filament depolymerization (GO:0030834)	1/11	0.29001481899160747	1.0	2.966038855109002	3.6714318770165093	CFL2
somite development (GO:0061053)	1/11	0.29001481899160747	1.0	2.966038855109002	3.6714318770165093	PPP2R3A
regulation of protein kinase C signaling (GO:0090036)	1/11	0.29001481899160747	1.0	2.966038855109002	3.6714318770165093	PHLPP1
relaxation of cardiac muscle (GO:0055119)	1/11	0.29001481899160747	1.0	2.966038855109002	3.6714318770165093	ATP1A2
negative regulation of amyloid precursor protein catabolic process (GO:1902992)	1/11	0.29001481899160747	1.0	2.966038855109002	3.6714318770165093	APOE
positive regulation of chromosome segregation (GO:0051984)	1/11	0.29001481899160747	1.0	2.966038855109002	3.6714318770165093	DDX11
positive regulation of actin filament depolymerization (GO:0030836)	1/11	0.29001481899160747	1.0	2.966038855109002	3.6714318770165093	CFL2
cytidine to uridine editing (GO:0016554)	1/11	0.29001481899160747	1.0	2.966038855109002	3.6714318770165093	AICDA
transcytosis (GO:0045056)	1/11	0.29001481899160747	1.0	2.966038855109002	3.6714318770165093	USO1
relaxation of muscle (GO:0090075)	1/11	0.29001481899160747	1.0	2.966038855109002	3.6714318770165093	ATP1A2
negative regulation of nucleocytoplasmic transport (GO:0046823)	1/11	0.29001481899160747	1.0	2.966038855109002	3.6714318770165093	SP100
regulation of RNA polymerase II transcriptional preinitiation complex assembly (GO:0045898)	1/11	0.29001481899160747	1.0	2.966038855109002	3.6714318770165093	ATF7IP
progesterone metabolic process (GO:0042448)	1/11	0.29001481899160747	1.0	2.966038855109002	3.6714318770165093	AKR1C4
regulation of cholesterol esterification (GO:0010872)	1/11	0.29001481899160747	1.0	2.966038855109002	3.6714318770165093	APOE
negative regulation of potassium ion transport (GO:0043267)	1/11	0.29001481899160747	1.0	2.966038855109002	3.6714318770165093	STK39
response to nitric oxide (GO:0071731)	1/11	0.29001481899160747	1.0	2.966038855109002	3.6714318770165093	DPEP1
synaptic transmission, GABAergic (GO:0051932)	1/11	0.29001481899160747	1.0	2.966038855109002	3.6714318770165093	GABRA3
retinal metabolic process (GO:0042574)	1/11	0.29001481899160747	1.0	2.966038855109002	3.6714318770165093	ALDH1A3
positive regulation of fatty acid oxidation (GO:0046321)	1/11	0.29001481899160747	1.0	2.966038855109002	3.6714318770165093	NR4A3
methylation-dependent chromatin silencing (GO:0006346)	1/11	0.29001481899160747	1.0	2.966038855109002	3.6714318770165093	HDAC1
positive regulation of sodium ion transmembrane transporter activity (GO:2000651)	1/11	0.29001481899160747	1.0	2.966038855109002	3.6714318770165093	ANK3
erythrose 4-phosphate/phosphoenolpyruvate family amino acid catabolic process (GO:1902222)	1/11	0.29001481899160747	1.0	2.966038855109002	3.6714318770165093	PCBD1
regulation of autophagosome maturation (GO:1901096)	1/11	0.29001481899160747	1.0	2.966038855109002	3.6714318770165093	ADRB2
regulation of receptor biosynthetic process (GO:0010869)	1/11	0.29001481899160747	1.0	2.966038855109002	3.6714318770165093	HDAC1
protein carboxylation (GO:0018214)	1/11	0.29001481899160747	1.0	2.966038855109002	3.6714318770165093	GGCX
peptidyl-glutamic acid carboxylation (GO:0017187)	1/11	0.29001481899160747	1.0	2.966038855109002	3.6714318770165093	GGCX
cardiac muscle cell membrane repolarization (GO:0099622)	1/11	0.29001481899160747	1.0	2.966038855109002	3.6714318770165093	YWHAE
alcohol catabolic process (GO:0046164)	1/11	0.29001481899160747	1.0	2.966038855109002	3.6714318770165093	APOE
membrane repolarization during action potential (GO:0086011)	1/11	0.29001481899160747	1.0	2.966038855109002	3.6714318770165093	YWHAE
spinal cord development (GO:0021510)	1/11	0.29001481899160747	1.0	2.966038855109002	3.6714318770165093	GLI2
regulation of heart rate by cardiac conduction (GO:0086091)	2/35	0.2913856482024875	1.0	1.8643672803542297	2.2989655327456986	YWHAE;KCNH6
negative regulation of cell-substrate adhesion (GO:0010812)	2/35	0.2913856482024875	1.0	1.8643672803542297	2.2989655327456986	TBCD;HOXA7
positive regulation of peptide secretion (GO:0002793)	2/35	0.2913856482024875	1.0	1.8643672803542297	2.2989655327456986	ADAM8;BMP6
negative regulation of protein kinase B signaling (GO:0051898)	2/35	0.2913856482024875	1.0	1.8643672803542297	2.2989655327456986	PHLPP1;XDH
erythrocyte differentiation (GO:0030218)	2/35	0.2913856482024875	1.0	1.8643672803542297	2.2989655327456986	CASP3;FLVCR1
positive regulation of DNA replication (GO:0045740)	2/35	0.2913856482024875	1.0	1.8643672803542297	2.2989655327456986	BMP6;GLI2
regulation of synapse assembly (GO:0051963)	2/35	0.2913856482024875	1.0	1.8643672803542297	2.2989655327456986	SYNDIG1;IL1RAP
regulation of ion transmembrane transport (GO:0034765)	2/35	0.2913856482024875	1.0	1.8643672803542297	2.2989655327456986	YWHAE;KCNJ8
second-messenger-mediated signaling (GO:0019932)	3/62	0.2958588877482257	1.0	1.5786981002999525	1.9226532688163136	CCR6;PLCG1;APOE
regulation of cellular macromolecule biosynthetic process (GO:2000112)	22/631	0.2972419365846204	1.0	1.13752995710995	1.3800614344161544	ZNF672;ZNF395;ZNF571;ZNF670;SP100;ESRRB;PRDM2;ZNF23;BAZ1A;RUNX3;SOX2;ZNF93;ZNF605;ZSCAN21;ZNF835;BHLHE40;ZNF304;ZNF347;ZNF780A;ZNF775;ZNF311;VSX1
protein tetramerization (GO:0051262)	4/90	0.2978451181157623	1.0	1.4500634402755121	1.7562902526066249	ALDH1A3;CPSF7;DPYS;CCL5
positive regulation of signal transduction (GO:0009967)	8/206	0.29814469011698835	1.0	1.2670457245125832	1.5333487993240302	DSTYK;FLT1;IL7;GRB10;PIK3R1;GATA3;BMP6;WLS
negative regulation of canonical Wnt signaling pathway (GO:0090090)	6/148	0.3016812713726977	1.0	1.3226930029540145	1.5850944117085486	SOX2;IGFBP4;HDAC1;FRZB;CTNND1;APOE
positive regulation of intracellular signal transduction (GO:1902533)	17/479	0.30212497060106697	1.0	1.1579316615978776	1.3859452389267024	HEXIM1;FLT1;SEMA4D;GATA3;PIK3R1;ADRB2;VAV1;SOX2;BST2;AKAP13;RHEB;RRAGB;CCL5;CD28;TRIM25;ADAM8;WLS
cytokine-mediated signaling pathway (GO:0019221)	22/633	0.3023437049082369	1.0	1.1339358656182914	1.3564036650117057	EDARADD;NUMBL;SP100;IL10RB;GATA3;IL1RAP;PIK3R1;OSMR;VAV1;IL22RA2;SOX2;BST2;CNN2;COL1A2;PODNL1;IL7;HNRNPF;CCL5;CASP3;ITGAX;TNFSF9;TRIM25
actin polymerization or depolymerization (GO:0008154)	2/36	0.30280586372583956	1.0	1.81257930034439	2.165422136294476	CFL2;MICAL2
positive regulation of signaling (GO:0023056)	2/36	0.30280586372583956	1.0	1.81257930034439	2.165422136294476	GATA3;WLS
regulation of filopodium assembly (GO:0051489)	2/36	0.30280586372583956	1.0	1.81257930034439	2.165422136294476	MYO10;ARAP1
regulation of cell morphogenesis involved in differentiation (GO:0010769)	2/36	0.30280586372583956	1.0	1.81257930034439	2.165422136294476	CHRNA3;SEMA4D
acylglycerol metabolic process (GO:0006639)	2/36	0.30280586372583956	1.0	1.81257930034439	2.165422136294476	ABHD12;APOE
inner mitochondrial membrane organization (GO:0007007)	2/36	0.30280586372583956	1.0	1.81257930034439	2.165422136294476	ATP5J;ATP5G3
vesicle coating (GO:0006901)	3/63	0.30428162014676613	1.0	1.5536394002951914	1.8485226821117513	TRAPPC1;USO1;BET1
COPII vesicle coating (GO:0048208)	3/63	0.30428162014676613	1.0	1.5536394002951914	1.8485226821117513	TRAPPC1;USO1;BET1
adenylate cyclase-inhibiting G-protein coupled receptor signaling pathway (GO:0007193)	3/63	0.30428162014676613	1.0	1.5536394002951914	1.8485226821117513	AKAP12;ADCY9;GRM6
vesicle targeting, rough ER to cis-Golgi (GO:0048207)	3/63	0.30428162014676613	1.0	1.5536394002951914	1.8485226821117513	TRAPPC1;USO1;BET1
regulation of viral genome replication (GO:0045069)	3/63	0.30428162014676613	1.0	1.5536394002951914	1.8485226821117513	BST2;CCL5;CD28
regulation of proteolysis (GO:0030162)	3/63	0.30428162014676613	1.0	1.5536394002951914	1.8485226821117513	SERPINB3;SERPINB4;ITCH
lipid transport (GO:0006869)	4/91	0.30476928579521684	1.0	1.4341286771955615	1.704032022136518	NPC1L1;APOE;AKR1C4;PLEKHA8
regulation of programmed cell death (GO:0043067)	10/268	0.30799235187568996	1.0	1.2174040076939932	1.4337127509548175	PHLPP1;TAOK1;BCL3;STK39;INHBB;OXSR1;CD3E;MAP4K3;BMP6;INHBE
positive regulation of protein depolymerization (GO:1901881)	1/12	0.3117878068850217	1.0	2.718868950516585	3.168658044283573	CFL2
cardiac right ventricle morphogenesis (GO:0003215)	1/12	0.3117878068850217	1.0	2.718868950516585	3.168658044283573	GATA3
axonal fasciculation (GO:0007413)	1/12	0.3117878068850217	1.0	2.718868950516585	3.168658044283573	CNTN4
signal transduction involved in G2 DNA damage checkpoint (GO:0072425)	1/12	0.3117878068850217	1.0	2.718868950516585	3.168658044283573	FZR1
regulation of transcription of nuclear large rRNA transcript from RNA polymerase I promoter (GO:1901836)	1/12	0.3117878068850217	1.0	2.718868950516585	3.168658044283573	DDX11
negative regulation of chondrocyte differentiation (GO:0032331)	1/12	0.3117878068850217	1.0	2.718868950516585	3.168658044283573	CHADL
regulation of DNA-dependent DNA replication (GO:0090329)	1/12	0.3117878068850217	1.0	2.718868950516585	3.168658044283573	BMP6
fatty acid elongation (GO:0030497)	1/12	0.3117878068850217	1.0	2.718868950516585	3.168658044283573	ELOVL7
regulation of viral life cycle (GO:1903900)	1/12	0.3117878068850217	1.0	2.718868950516585	3.168658044283573	TRIM25
negative regulation of metabolic process (GO:0009892)	1/12	0.3117878068850217	1.0	2.718868950516585	3.168658044283573	BTN2A2
pyrimidine nucleoside salvage (GO:0043097)	1/12	0.3117878068850217	1.0	2.718868950516585	3.168658044283573	UPP1
sulfation (GO:0051923)	1/12	0.3117878068850217	1.0	2.718868950516585	3.168658044283573	SULT1A3
cellular modified amino acid catabolic process (GO:0042219)	1/12	0.3117878068850217	1.0	2.718868950516585	3.168658044283573	PRODH
cell differentiation in hindbrain (GO:0021533)	1/12	0.3117878068850217	1.0	2.718868950516585	3.168658044283573	AGTPBP1
protein insertion into membrane (GO:0051205)	1/12	0.3117878068850217	1.0	2.718868950516585	3.168658044283573	RTP4
entry of bacterium into host cell (GO:0035635)	1/12	0.3117878068850217	1.0	2.718868950516585	3.168658044283573	CTNND1
regulation of actomyosin structure organization (GO:0110020)	1/12	0.3117878068850217	1.0	2.718868950516585	3.168658044283573	AKAP13
phospholipid efflux (GO:0033700)	1/12	0.3117878068850217	1.0	2.718868950516585	3.168658044283573	APOE
lysine catabolic process (GO:0006554)	1/12	0.3117878068850217	1.0	2.718868950516585	3.168658044283573	AADAT
regulation of cholesterol homeostasis (GO:2000188)	1/12	0.3117878068850217	1.0	2.718868950516585	3.168658044283573	HNF4A
pre-mRNA cleavage required for polyadenylation (GO:0098789)	1/12	0.3117878068850217	1.0	2.718868950516585	3.168658044283573	CPSF7
regulation of interleukin-2 biosynthetic process (GO:0045076)	1/12	0.3117878068850217	1.0	2.718868950516585	3.168658044283573	CD28
positive regulation of potassium ion transmembrane transporter activity (GO:1901018)	1/12	0.3117878068850217	1.0	2.718868950516585	3.168658044283573	ATP1B2
exit from mitosis (GO:0010458)	1/12	0.3117878068850217	1.0	2.718868950516585	3.168658044283573	SIRT7
regulation of cell communication by electrical coupling (GO:0010649)	1/12	0.3117878068850217	1.0	2.718868950516585	3.168658044283573	ANK3
somatic hypermutation of immunoglobulin genes (GO:0016446)	1/12	0.3117878068850217	1.0	2.718868950516585	3.168658044283573	AICDA
positive regulation of ruffle assembly (GO:1900029)	1/12	0.3117878068850217	1.0	2.718868950516585	3.168658044283573	EPS8L1
regulation of interleukin-8 biosynthetic process (GO:0045414)	1/12	0.3117878068850217	1.0	2.718868950516585	3.168658044283573	BCL3
cellular response to fluid shear stress (GO:0071498)	1/12	0.3117878068850217	1.0	2.718868950516585	3.168658044283573	MTSS1
lysine metabolic process (GO:0006553)	1/12	0.3117878068850217	1.0	2.718868950516585	3.168658044283573	AADAT
regulation of mononuclear cell migration (GO:0071675)	1/12	0.3117878068850217	1.0	2.718868950516585	3.168658044283573	CCL5
positive regulation of peptidase activity (GO:0010952)	1/12	0.3117878068850217	1.0	2.718868950516585	3.168658044283573	SERPINB3
regulation of sequestering of triglyceride (GO:0010889)	1/12	0.3117878068850217	1.0	2.718868950516585	3.168658044283573	APOC4
negative regulation of epithelial cell differentiation (GO:0030857)	1/12	0.3117878068850217	1.0	2.718868950516585	3.168658044283573	XDH
positive regulation of DNA-dependent DNA replication (GO:2000105)	1/12	0.3117878068850217	1.0	2.718868950516585	3.168658044283573	BMP6
positive regulation of endoplasmic reticulum unfolded protein response (GO:1900103)	1/12	0.3117878068850217	1.0	2.718868950516585	3.168658044283573	PIK3R1
aromatic compound biosynthetic process (GO:0019438)	1/12	0.3117878068850217	1.0	2.718868950516585	3.168658044283573	ACMSD
protein hydroxylation (GO:0018126)	1/12	0.3117878068850217	1.0	2.718868950516585	3.168658044283573	VPS33B
regulation of vascular endothelial cell proliferation (GO:1905562)	1/12	0.3117878068850217	1.0	2.718868950516585	3.168658044283573	FLT1
pyrimidine-containing compound salvage (GO:0008655)	1/12	0.3117878068850217	1.0	2.718868950516585	3.168658044283573	UPP1
positive regulation of stem cell differentiation (GO:2000738)	1/12	0.3117878068850217	1.0	2.718868950516585	3.168658044283573	SOX5
negative regulation of fibroblast growth factor receptor signaling pathway (GO:0040037)	1/12	0.3117878068850217	1.0	2.718868950516585	3.168658044283573	GATA3
negative regulation of androgen receptor signaling pathway (GO:0060766)	1/12	0.3117878068850217	1.0	2.718868950516585	3.168658044283573	HDAC1
keratan sulfate catabolic process (GO:0042340)	1/12	0.3117878068850217	1.0	2.718868950516585	3.168658044283573	LUM
regulation of sister chromatid cohesion (GO:0007063)	1/12	0.3117878068850217	1.0	2.718868950516585	3.168658044283573	DDX11
DNA deamination (GO:0045006)	1/12	0.3117878068850217	1.0	2.718868950516585	3.168658044283573	AICDA
negative regulation of fatty acid metabolic process (GO:0045922)	1/12	0.3117878068850217	1.0	2.718868950516585	3.168658044283573	SIRT4
calcineurin-mediated signaling (GO:0097720)	1/12	0.3117878068850217	1.0	2.718868950516585	3.168658044283573	SULT1A3
positive regulation of SMAD protein import into nucleus (GO:0060391)	1/12	0.3117878068850217	1.0	2.718868950516585	3.168658044283573	BMP6
eye photoreceptor cell differentiation (GO:0001754)	1/12	0.3117878068850217	1.0	2.718868950516585	3.168658044283573	AGTPBP1
glycerophospholipid metabolic process (GO:0006650)	3/64	0.312714353357403	1.0	1.5293637846655792	1.7778320466022057	ABHD12;PIGP;IP6K3
protein peptidyl-prolyl isomerization (GO:0000413)	2/37	0.3141928683020291	1.0	1.7635906706053526	2.041794015034331	FKBP14;PPIAL4A
regulation of dendrite development (GO:0050773)	2/37	0.3141928683020291	1.0	1.7635906706053526	2.041794015034331	CHRNA3;SEMA4D
regulation of sodium ion transmembrane transporter activity (GO:2000649)	2/37	0.3141928683020291	1.0	1.7635906706053526	2.041794015034331	STK39;ANK3
phospholipid biosynthetic process (GO:0008654)	2/37	0.3141928683020291	1.0	1.7635906706053526	2.041794015034331	DPAGT1;SGMS1
positive regulation of axonogenesis (GO:0050772)	2/37	0.3141928683020291	1.0	1.7635906706053526	2.041794015034331	ZFYVE27;SEMA4D
response to steroid hormone (GO:0048545)	2/37	0.3141928683020291	1.0	1.7635906706053526	2.041794015034331	ATP1A2;CSN1S1
nucleotide-excision repair, DNA incision, 5'-to lesion (GO:0006296)	2/37	0.3141928683020291	1.0	1.7635906706053526	2.041794015034331	PAPD7;CUL4B
positive regulation of multi-organism process (GO:0043902)	2/37	0.3141928683020291	1.0	1.7635906706053526	2.041794015034331	INHBB;BMP6
regulation of intracellular signal transduction (GO:1902531)	15/422	0.31525893552238704	1.0	1.1597071352914343	1.3387206423577143	PHLPP1;SGMS1;HDAC1;ARHGAP1;ARHGAP28;INHBB;ARAP1;ARHGAP26;VAV1;BMP6;INHBE;AKAP12;AKAP13;RRAGB;RHOJ
glycolipid metabolic process (GO:0006664)	3/65	0.3211527628864726	1.0	1.5058351110553396	1.7103853013615502	NEU2;ESYT3;ARSG
negative regulation of cell proliferation (GO:0008285)	13/363	0.32269876934388453	1.0	1.168439548982334	1.3215471861915014	PDCD5;GATA3;RUNX3;MTSS1;SOX2;GPNMB;FRZB;ID2;HNF4A;BHLHE40;NOX4;IGFBP7;RBM5
T cell differentiation (GO:0030217)	2/38	0.32553797989145655	1.0	1.7171803897999485	1.927150583748793	CD28;NHEJ1
positive regulation of innate immune response (GO:0045089)	2/38	0.32553797989145655	1.0	1.7171803897999485	1.927150583748793	CCL5;ADAM8
cellular response to fibroblast growth factor stimulus (GO:0044344)	4/94	0.3256337987204104	1.0	1.3883586130297456	1.5577131593033127	DSTYK;ESRP1;CCL5;HNRNPF
respiratory electron transport chain (GO:0022904)	4/94	0.3256337987204104	1.0	1.3883586130297456	1.5577131593033127	COX7B;NDUFA7;CYCS;NDUFV3
axon development (GO:0061564)	4/94	0.3256337987204104	1.0	1.3883586130297456	1.5577131593033127	NTNG2;LUM;ANK3;CNTN4
purine ribonucleotide metabolic process (GO:0009150)	3/66	0.3295926506282019	1.0	1.483019427554501	1.6459999689259237	PODXL2;ATP1A2;SULT1A3
negative regulation of macromolecule metabolic process (GO:0010605)	5/124	0.33150550559456365	1.0	1.3155817502499605	1.4525480994655267	HDAC1;ID2;CD28;CD3E;XDH
modulation by virus of host process (GO:0019054)	1/13	0.33289414132137957	1.0	2.5097251850922326	2.760523863647812	KPNA4
response to iron ion (GO:0010039)	1/13	0.33289414132137957	1.0	2.5097251850922326	2.760523863647812	BMP6
signal transduction involved in DNA damage checkpoint (GO:0072422)	1/13	0.33289414132137957	1.0	2.5097251850922326	2.760523863647812	FZR1
regulation of granulocyte chemotaxis (GO:0071622)	1/13	0.33289414132137957	1.0	2.5097251850922326	2.760523863647812	CCL5
negative regulation of hemostasis (GO:1900047)	1/13	0.33289414132137957	1.0	2.5097251850922326	2.760523863647812	APOE
nucleotide-sugar metabolic process (GO:0009225)	1/13	0.33289414132137957	1.0	2.5097251850922326	2.760523863647812	GFPT2
positive regulation of sodium ion transport (GO:0010765)	1/13	0.33289414132137957	1.0	2.5097251850922326	2.760523863647812	ANK3
regulation of lymphocyte activation (GO:0051249)	1/13	0.33289414132137957	1.0	2.5097251850922326	2.760523863647812	CCL5
intestinal absorption (GO:0050892)	1/13	0.33289414132137957	1.0	2.5097251850922326	2.760523863647812	NPC1L1
embryonic appendage morphogenesis (GO:0035113)	1/13	0.33289414132137957	1.0	2.5097251850922326	2.760523863647812	CYP26B1
glycerolipid catabolic process (GO:0046503)	1/13	0.33289414132137957	1.0	2.5097251850922326	2.760523863647812	ABHD12
very long-chain fatty acid biosynthetic process (GO:0042761)	1/13	0.33289414132137957	1.0	2.5097251850922326	2.760523863647812	ELOVL7
synaptic vesicle cycle (GO:0099504)	1/13	0.33289414132137957	1.0	2.5097251850922326	2.760523863647812	SYNDIG1
mRNA cleavage involved in mRNA processing (GO:0098787)	1/13	0.33289414132137957	1.0	2.5097251850922326	2.760523863647812	CPSF7
regulation of DNA-templated transcription in response to stress (GO:0043620)	1/13	0.33289414132137957	1.0	2.5097251850922326	2.760523863647812	HSFY1
regulation of biomineral tissue development (GO:0070167)	1/13	0.33289414132137957	1.0	2.5097251850922326	2.760523863647812	ANKH
regulation of macromolecule biosynthetic process (GO:0010556)	1/13	0.33289414132137957	1.0	2.5097251850922326	2.760523863647812	GATA3
endoplasmic reticulum tubular network organization (GO:0071786)	1/13	0.33289414132137957	1.0	2.5097251850922326	2.760523863647812	ZFYVE27
regulation of triglyceride biosynthetic process (GO:0010866)	1/13	0.33289414132137957	1.0	2.5097251850922326	2.760523863647812	SREBF1
DNA damage response, signal transduction by p53 class mediator resulting in transcription of p21 class mediator (GO:0006978)	1/13	0.33289414132137957	1.0	2.5097251850922326	2.760523863647812	SP100
positive regulation of cholesterol efflux (GO:0010875)	1/13	0.33289414132137957	1.0	2.5097251850922326	2.760523863647812	APOE
regulation of granulocyte macrophage colony-stimulating factor production (GO:0032645)	1/13	0.33289414132137957	1.0	2.5097251850922326	2.760523863647812	CD84
positive regulation of protein complex disassembly (GO:0043243)	1/13	0.33289414132137957	1.0	2.5097251850922326	2.760523863647812	ADRB2
cardiocyte differentiation (GO:0035051)	1/13	0.33289414132137957	1.0	2.5097251850922326	2.760523863647812	AKAP13
phosphate ion transport (GO:0006817)	1/13	0.33289414132137957	1.0	2.5097251850922326	2.760523863647812	SLC37A4
synaptic vesicle localization (GO:0097479)	1/13	0.33289414132137957	1.0	2.5097251850922326	2.760523863647812	SYNDIG1
neuron fate commitment (GO:0048663)	1/13	0.33289414132137957	1.0	2.5097251850922326	2.760523863647812	ID2
establishment of chromosome localization (GO:0051303)	1/13	0.33289414132137957	1.0	2.5097251850922326	2.760523863647812	SPICE1
regulation of oxidoreductase activity (GO:0051341)	1/13	0.33289414132137957	1.0	2.5097251850922326	2.760523863647812	SIRT4
triglyceride-rich lipoprotein particle remodeling (GO:0034370)	1/13	0.33289414132137957	1.0	2.5097251850922326	2.760523863647812	APOE
regulation of cAMP-dependent protein kinase activity (GO:2000479)	1/13	0.33289414132137957	1.0	2.5097251850922326	2.760523863647812	ADRB2
nucleotide metabolic process (GO:0009117)	1/13	0.33289414132137957	1.0	2.5097251850922326	2.760523863647812	CTPS2
regulation of retinoic acid receptor signaling pathway (GO:0048385)	1/13	0.33289414132137957	1.0	2.5097251850922326	2.760523863647812	CYP26B1
regulation of transcription initiation from RNA polymerase II promoter (GO:0060260)	1/13	0.33289414132137957	1.0	2.5097251850922326	2.760523863647812	ATF7IP
energy coupled proton transport, down electrochemical gradient (GO:0015985)	1/13	0.33289414132137957	1.0	2.5097251850922326	2.760523863647812	ATP5G3
negative regulation of cartilage development (GO:0061037)	1/13	0.33289414132137957	1.0	2.5097251850922326	2.760523863647812	CHADL
regulation of leukocyte migration (GO:0002685)	1/13	0.33289414132137957	1.0	2.5097251850922326	2.760523863647812	HOXA7
high-density lipoprotein particle assembly (GO:0034380)	1/13	0.33289414132137957	1.0	2.5097251850922326	2.760523863647812	APOE
amyloid precursor protein metabolic process (GO:0042982)	1/13	0.33289414132137957	1.0	2.5097251850922326	2.760523863647812	APOE
mitotic DNA integrity checkpoint (GO:0044774)	1/13	0.33289414132137957	1.0	2.5097251850922326	2.760523863647812	ZNF830
purine ribonucleoside monophosphate biosynthetic process (GO:0009168)	2/39	0.3368330779768093	1.0	1.6731501233948216	1.8206680702995466	ATP5J;ATP5G3
ERBB2 signaling pathway (GO:0038128)	2/39	0.3368330779768093	1.0	1.6731501233948216	1.8206680702995466	NRAS;PIK3R1
regulation of plasma membrane bounded cell projection assembly (GO:0120032)	2/39	0.3368330779768093	1.0	1.6731501233948216	1.8206680702995466	IFT20;MYO10
regulation of RNA metabolic process (GO:0051252)	2/39	0.3368330779768093	1.0	1.6731501233948216	1.8206680702995466	ESRP1;HNRNPF
negative regulation of protein serine/threonine kinase activity (GO:0071901)	3/67	0.33802994518036406	1.0	1.460884809232792	1.5845060391253158	HEXIM1;PAQR3;APOE
negative regulation of protein binding (GO:0032091)	3/67	0.33802994518036406	1.0	1.460884809232792	1.5845060391253158	DDX11;XIRP1;ADRB2
insulin receptor signaling pathway (GO:0008286)	3/67	0.33802994518036406	1.0	1.460884809232792	1.5845060391253158	C2CD5;BAIAP2L2;PIK3R1
epithelial cell differentiation (GO:0030855)	4/96	0.3395951947632131	1.0	1.3594344752582925	1.4681905578318748	CRYGD;UPK2;HDAC1;GATA3
cellular metal ion homeostasis (GO:0006875)	4/96	0.3395951947632131	1.0	1.3594344752582925	1.4681905578318748	SLC24A1;CCL5;ATP1A2;ATP1B2
monocarboxylic acid biosynthetic process (GO:0072330)	3/68	0.34646070167191395	1.0	1.4394012090970156	1.5257449599929391	ALDH1A3;AKR1C4;ACMSD
response to interferon-gamma (GO:0034341)	3/68	0.34646070167191395	1.0	1.4394012090970156	1.5257449599929391	BST2;SP100;CCL5
COPII-coated vesicle budding (GO:0090114)	3/68	0.34646070167191395	1.0	1.4394012090970156	1.5257449599929391	TRAPPC1;USO1;BET1
regulation of actin filament polymerization (GO:0030833)	3/68	0.34646070167191395	1.0	1.4394012090970156	1.5257449599929391	BAIAP2L2;EPS8L1;ARHGAP28
cellular response to organonitrogen compound (GO:0071417)	4/97	0.3465841450254961	1.0	1.345419686853568	1.4256465879111233	DIAPH1;GLRA2;RRAGB;SLC5A5
nucleotide-excision repair, DNA incision (GO:0033683)	2/40	0.3480705777196615	1.0	1.6313213703099512	1.7216150248474387	PAPD7;CUL4B
sensory organ development (GO:0007423)	2/40	0.3480705777196615	1.0	1.6313213703099512	1.7216150248474387	SOX2;GATA3
negative regulation of cytokine secretion (GO:0050710)	2/40	0.3480705777196615	1.0	1.6313213703099512	1.7216150248474387	PPP1R11;BTN2A2
peptidyl-proline modification (GO:0018208)	2/40	0.3480705777196615	1.0	1.6313213703099512	1.7216150248474387	FKBP14;PPIAL4A
regulation of release of cytochrome c from mitochondria (GO:0090199)	2/40	0.3480705777196615	1.0	1.6313213703099512	1.7216150248474387	PDCD5;APOPT1
protein oligomerization (GO:0051259)	8/217	0.3483111822315766	1.0	1.2028176002285353	1.2685624037745096	DPAGT1;CPSF7;GLRA3;MAT2A;CCL5;EPPIN;CD3E;ACMSD
vesicle organization (GO:0016050)	5/127	0.3497471157956522	1.0	1.2845050159920874	1.3494302089179822	PI4K2B;FAM160A2;VPS33B;DOC2B;SYTL5
positive regulation of protein kinase B signaling (GO:0051897)	5/127	0.3497471157956522	1.0	1.2845050159920874	1.3494302089179822	CD28;ADAM8;PIK3R1;GATA3;VAV1
negative regulation of hydrogen peroxide-induced cell death (GO:1903206)	1/14	0.35335420171816145	1.0	2.3304591004427873	2.4243400625068725	NR4A3
nucleoside salvage (GO:0043174)	1/14	0.35335420171816145	1.0	2.3304591004427873	2.4243400625068725	UPP1
ncRNA transcription (GO:0098781)	1/14	0.35335420171816145	1.0	2.3304591004427873	2.4243400625068725	SIRT7
fluid transport (GO:0042044)	1/14	0.35335420171816145	1.0	2.3304591004427873	2.4243400625068725	SLC4A11
positive regulation of cell adhesion mediated by integrin (GO:0033630)	1/14	0.35335420171816145	1.0	2.3304591004427873	2.4243400625068725	CCL5
acetyl-CoA metabolic process (GO:0006084)	1/14	0.35335420171816145	1.0	2.3304591004427873	2.4243400625068725	HMGCS1
positive regulation of response to cytokine stimulus (GO:0060760)	1/14	0.35335420171816145	1.0	2.3304591004427873	2.4243400625068725	IL7
mitochondrial electron transport, ubiquinol to cytochrome c (GO:0006122)	1/14	0.35335420171816145	1.0	2.3304591004427873	2.4243400625068725	CYCS
regulation of monocyte differentiation (GO:0045655)	1/14	0.35335420171816145	1.0	2.3304591004427873	2.4243400625068725	HOXA7
acyl-CoA biosynthetic process (GO:0071616)	1/14	0.35335420171816145	1.0	2.3304591004427873	2.4243400625068725	FASN
regulation of defense response to virus (GO:0050688)	1/14	0.35335420171816145	1.0	2.3304591004427873	2.4243400625068725	ITCH
regulation of neural precursor cell proliferation (GO:2000177)	1/14	0.35335420171816145	1.0	2.3304591004427873	2.4243400625068725	ID2
response to ethanol (GO:0045471)	1/14	0.35335420171816145	1.0	2.3304591004427873	2.4243400625068725	GLRA2
cellular response to osmotic stress (GO:0071470)	1/14	0.35335420171816145	1.0	2.3304591004427873	2.4243400625068725	STK39
neutrophil activation (GO:0042119)	1/14	0.35335420171816145	1.0	2.3304591004427873	2.4243400625068725	CCL5
cAMP biosynthetic process (GO:0006171)	1/14	0.35335420171816145	1.0	2.3304591004427873	2.4243400625068725	ADCY9
DNA damage response, signal transduction resulting in transcription (GO:0042772)	1/14	0.35335420171816145	1.0	2.3304591004427873	2.4243400625068725	SP100
necroptotic process (GO:0070266)	1/14	0.35335420171816145	1.0	2.3304591004427873	2.4243400625068725	PGAM5
fatty acid transport (GO:0015908)	1/14	0.35335420171816145	1.0	2.3304591004427873	2.4243400625068725	APOE
glycoside metabolic process (GO:0016137)	1/14	0.35335420171816145	1.0	2.3304591004427873	2.4243400625068725	AKR1C4
cellular response to nitrogen compound (GO:1901699)	1/14	0.35335420171816145	1.0	2.3304591004427873	2.4243400625068725	DDX11
purine nucleotide catabolic process (GO:0006195)	1/14	0.35335420171816145	1.0	2.3304591004427873	2.4243400625068725	XDH
nucleoside triphosphate metabolic process (GO:0009141)	1/14	0.35335420171816145	1.0	2.3304591004427873	2.4243400625068725	AK1
positive regulation of muscle hypertrophy (GO:0014742)	1/14	0.35335420171816145	1.0	2.3304591004427873	2.4243400625068725	NR4A3
histone H4-K16 acetylation (GO:0043984)	1/14	0.35335420171816145	1.0	2.3304591004427873	2.4243400625068725	MSL1
regulation of protein modification by small protein conjugation or removal (GO:1903320)	1/14	0.35335420171816145	1.0	2.3304591004427873	2.4243400625068725	ITCH
positive regulation of calcium ion-dependent exocytosis (GO:0045956)	1/14	0.35335420171816145	1.0	2.3304591004427873	2.4243400625068725	DOC2B
positive regulation of transporter activity (GO:0032411)	1/14	0.35335420171816145	1.0	2.3304591004427873	2.4243400625068725	STK39
purine-containing compound catabolic process (GO:0072523)	1/14	0.35335420171816145	1.0	2.3304591004427873	2.4243400625068725	XDH
regulation of GTPase activity (GO:0043087)	7/188	0.3547438677414711	1.0	1.2148137864010273	1.2589835036317596	SEMA4D;DOCK9;RASA4;CCL5;ARHGAP1;ARAP1;VAV1
regulation of osteoblast differentiation (GO:0045667)	3/69	0.3548811017081269	1.0	1.418540322008653	1.469568721714145	SEMA4D;BMP6;HDAC7
peptide transport (GO:0015833)	2/41	0.3592434045231756	1.0	1.5915330442048303	1.6293400918448895	VPS33B;CDH17
regulation of stress-activated MAPK cascade (GO:0032872)	2/41	0.3592434045231756	1.0	1.5915330442048303	1.6293400918448895	PHLPP1;TAOK1
negative regulation of cell projection organization (GO:0031345)	2/41	0.3592434045231756	1.0	1.5915330442048303	1.6293400918448895	PAQR3;APOE
cellular response to peptide (GO:1901653)	2/41	0.3592434045231756	1.0	1.5915330442048303	1.6293400918448895	DDX11;ADRB2
negative regulation of STAT cascade (GO:1904893)	2/41	0.3592434045231756	1.0	1.5915330442048303	1.6293400918448895	PODNL1;BCL3
monocyte chemotaxis (GO:0002548)	2/41	0.3592434045231756	1.0	1.5915330442048303	1.6293400918448895	FLT1;CCL5
regulation of cellular metabolic process (GO:0031323)	2/41	0.3592434045231756	1.0	1.5915330442048303	1.6293400918448895	BTN2A2;FASN
vascular endothelial growth factor receptor signaling pathway (GO:0048010)	3/70	0.36328745282584496	1.0	1.3982754602656724	1.4158390263715728	FLT1;PIK3R1;VAV1
protein ubiquitination involved in ubiquitin-dependent protein catabolic process (GO:0042787)	3/70	0.36328745282584496	1.0	1.3982754602656724	1.4158390263715728	ITCH;UBR4;CUL4B
neuropeptide signaling pathway (GO:0007218)	3/70	0.36328745282584496	1.0	1.3982754602656724	1.4158390263715728	GLRA2;GLRA3;PENK
protein glycosylation (GO:0006486)	5/130	0.36803986998877763	1.0	1.2548625925461163	1.2543154778780363	DPAGT1;SERP1;GFPT2;SIRT4;PARP16
regulation of ion transmembrane transporter activity (GO:0032412)	2/42	0.3703449702202246	1.0	1.5536394002951914	1.5432616418355014	YWHAE;STK39
ceramide metabolic process (GO:0006672)	2/42	0.3703449702202246	1.0	1.5536394002951914	1.5432616418355014	SGMS1;FUT3
translesion synthesis (GO:0019985)	2/42	0.3703449702202246	1.0	1.5536394002951914	1.5432616418355014	PAPD7;TRIM25
nuclear import (GO:0051170)	3/71	0.3716761878580438	1.0	1.37858143969855	1.364426532907488	IPO9;TNPO3;SNRPB
regulation of cation channel activity (GO:2001257)	3/71	0.3716761878580438	1.0	1.37858143969855	1.364426532907488	JPH3;ANK3;CACNG2
response to insulin (GO:0032868)	3/71	0.3716761878580438	1.0	1.37858143969855	1.364426532907488	C2CD5;INHBB;PIK3R1
NAD biosynthesis via nicotinamide riboside salvage pathway (GO:0034356)	1/15	0.3731877455628516	1.0	2.1750951604132682	2.1439339785980795	PARP16
regulation of mast cell degranulation (GO:0043304)	1/15	0.3731877455628516	1.0	2.1750951604132682	2.1439339785980795	CD84
catecholamine metabolic process (GO:0006584)	1/15	0.3731877455628516	1.0	2.1750951604132682	2.1439339785980795	DDC
apoptotic DNA fragmentation (GO:0006309)	1/15	0.3731877455628516	1.0	2.1750951604132682	2.1439339785980795	CASP3
maintenance of protein location in nucleus (GO:0051457)	1/15	0.3731877455628516	1.0	2.1750951604132682	2.1439339785980795	BCL3
digestive tract morphogenesis (GO:0048546)	1/15	0.3731877455628516	1.0	2.1750951604132682	2.1439339785980795	ID2
phosphatidylethanolamine biosynthetic process (GO:0006646)	1/15	0.3731877455628516	1.0	2.1750951604132682	2.1439339785980795	ETNPPL
regulation of protein homooligomerization (GO:0032462)	1/15	0.3731877455628516	1.0	2.1750951604132682	2.1439339785980795	APOE
autonomic nervous system development (GO:0048483)	1/15	0.3731877455628516	1.0	2.1750951604132682	2.1439339785980795	GATA3
positive regulation of mesonephros development (GO:0061213)	1/15	0.3731877455628516	1.0	2.1750951604132682	2.1439339785980795	GATA3
pyrimidine nucleoside biosynthetic process (GO:0046134)	1/15	0.3731877455628516	1.0	2.1750951604132682	2.1439339785980795	UPP1
G-protein coupled glutamate receptor signaling pathway (GO:0007216)	1/15	0.3731877455628516	1.0	2.1750951604132682	2.1439339785980795	GRM6
positive regulation of protein import (GO:1904591)	1/15	0.3731877455628516	1.0	2.1750951604132682	2.1439339785980795	PDCD5
positive regulation of stress-activated protein kinase signaling cascade (GO:0070304)	1/15	0.3731877455628516	1.0	2.1750951604132682	2.1439339785980795	TAOK1
positive regulation of potassium ion transmembrane transport (GO:1901381)	1/15	0.3731877455628516	1.0	2.1750951604132682	2.1439339785980795	ATP1B2
ventricular cardiac muscle cell action potential (GO:0086005)	1/15	0.3731877455628516	1.0	2.1750951604132682	2.1439339785980795	KCNJ8
intracellular lipid transport (GO:0032365)	1/15	0.3731877455628516	1.0	2.1750951604132682	2.1439339785980795	PLEKHA8
cardiac muscle cell differentiation (GO:0055007)	1/15	0.3731877455628516	1.0	2.1750951604132682	2.1439339785980795	AKAP13
negative regulation of coagulation (GO:0050819)	1/15	0.3731877455628516	1.0	2.1750951604132682	2.1439339785980795	APOE
glycerophospholipid catabolic process (GO:0046475)	1/15	0.3731877455628516	1.0	2.1750951604132682	2.1439339785980795	ABHD12
regulation of centriole replication (GO:0046599)	1/15	0.3731877455628516	1.0	2.1750951604132682	2.1439339785980795	SPICE1
negative regulation of interleukin-2 production (GO:0032703)	1/15	0.3731877455628516	1.0	2.1750951604132682	2.1439339785980795	HDAC7
nitric oxide mediated signal transduction (GO:0007263)	1/15	0.3731877455628516	1.0	2.1750951604132682	2.1439339785980795	APOE
mitotic chromosome condensation (GO:0007076)	1/15	0.3731877455628516	1.0	2.1750951604132682	2.1439339785980795	PAPD7
negative regulation of lipid catabolic process (GO:0050995)	1/15	0.3731877455628516	1.0	2.1750951604132682	2.1439339785980795	HCAR2
pyrimidine-containing compound metabolic process (GO:0072527)	1/15	0.3731877455628516	1.0	2.1750951604132682	2.1439339785980795	CTPS2
cellular biogenic amine biosynthetic process (GO:0042401)	1/15	0.3731877455628516	1.0	2.1750951604132682	2.1439339785980795	DDC
N-terminal protein amino acid acetylation (GO:0006474)	1/15	0.3731877455628516	1.0	2.1750951604132682	2.1439339785980795	NAA35
ganglioside metabolic process (GO:0001573)	1/15	0.3731877455628516	1.0	2.1750951604132682	2.1439339785980795	NEU2
regulation of delayed rectifier potassium channel activity (GO:1902259)	1/15	0.3731877455628516	1.0	2.1750951604132682	2.1439339785980795	ANK3
regulation of mitochondrial translation (GO:0070129)	1/15	0.3731877455628516	1.0	2.1750951604132682	2.1439339785980795	TSFM
regulation of macrophage chemotaxis (GO:0010758)	1/15	0.3731877455628516	1.0	2.1750951604132682	2.1439339785980795	CCL5
negative regulation of axon extension involved in axon guidance (GO:0048843)	1/15	0.3731877455628516	1.0	2.1750951604132682	2.1439339785980795	SEMA4D
positive regulation of cellular response to insulin stimulus (GO:1900078)	1/15	0.3731877455628516	1.0	2.1750951604132682	2.1439339785980795	PIK3R1
cofactor transport (GO:0051181)	1/15	0.3731877455628516	1.0	2.1750951604132682	2.1439339785980795	FLVCR1
negative regulation of platelet activation (GO:0010544)	1/15	0.3731877455628516	1.0	2.1750951604132682	2.1439339785980795	APOE
negative regulation of DNA-dependent DNA replication (GO:2000104)	1/15	0.3731877455628516	1.0	2.1750951604132682	2.1439339785980795	ZNF830
positive regulation of collagen metabolic process (GO:0010714)	1/15	0.3731877455628516	1.0	2.1750951604132682	2.1439339785980795	AMELX
positive regulation of double-strand break repair (GO:2000781)	1/15	0.3731877455628516	1.0	2.1750951604132682	2.1439339785980795	DDX11
positive regulation of collagen biosynthetic process (GO:0032967)	1/15	0.3731877455628516	1.0	2.1750951604132682	2.1439339785980795	AMELX
regulation of lymphocyte proliferation (GO:0050670)	1/15	0.3731877455628516	1.0	2.1750951604132682	2.1439339785980795	MZB1
positive regulation of protein export from nucleus (GO:0046827)	1/15	0.3731877455628516	1.0	2.1750951604132682	2.1439339785980795	YWHAE
negative regulation of anoikis (GO:2000811)	1/15	0.3731877455628516	1.0	2.1750951604132682	2.1439339785980795	ZNF304
base conversion or substitution editing (GO:0016553)	1/15	0.3731877455628516	1.0	2.1750951604132682	2.1439339785980795	AICDA
regulation of cartilage development (GO:0061035)	1/15	0.3731877455628516	1.0	2.1750951604132682	2.1439339785980795	SOX5
metal ion transport (GO:0030001)	4/101	0.3745410674378776	1.0	1.2921357388593673	1.2689468417383525	KCNJ8;SLC4A11;KCNA4;ATP1A2
Ras protein signal transduction (GO:0007265)	8/223	0.37614307964076527	1.0	1.1704547948412205	1.1444539339908018	RAP2C;NRAS;COL1A2;RHOJ;ARHGAP1;EPS8L1;ZNF304;RAB9B
regulation of phosphatase activity (GO:0010921)	3/72	0.3800438641453542	1.0	1.3594344752582925	1.3152101698776557	MYO1D;CNST;GPATCH2
negative regulation of cell cycle (GO:0045786)	3/72	0.3800438641453542	1.0	1.3594344752582925	1.3152101698776557	HEXIM1;GATA3;RUNX3
negative regulation of protein metabolic process (GO:0051248)	2/43	0.38136914983468845	1.0	1.5175082514511173	1.4628589487149855	APOE;ASB1
eye development (GO:0001654)	2/43	0.38136914983468845	1.0	1.5175082514511173	1.4628589487149855	SOX2;COL5A1
negative regulation of DNA metabolic process (GO:0051053)	2/43	0.38136914983468845	1.0	1.5175082514511173	1.4628589487149855	ZNF93;AICDA
positive regulation of protein localization to plasma membrane (GO:1903078)	2/43	0.38136914983468845	1.0	1.5175082514511173	1.4628589487149855	CNST;PIK3R1
substantia nigra development (GO:0021762)	2/43	0.38136914983468845	1.0	1.5175082514511173	1.4628589487149855	YWHAE;ATP5J
T cell receptor signaling pathway (GO:0050852)	6/163	0.3832758450369743	1.0	1.2009727879582464	1.1517332963799787	BTN2A2;PDE4B;PIK3R1;GATA3;PLCG1;CD3E
Fc-gamma receptor signaling pathway involved in phagocytosis (GO:0038096)	5/133	0.38634240883277426	1.0	1.2265574212856774	1.1664944169755396	MYO10;PIK3R1;PLCG1;ARPC5;VAV1
transcription-coupled nucleotide-excision repair (GO:0006283)	3/73	0.38838716253458744	1.0	1.340812085186261	1.2680765093582294	PAPD7;ZNF830;CUL4B
protein import into nucleus (GO:0006606)	4/103	0.388489336322886	1.0	1.2670457245125832	1.1979785018875648	IPO9;BCL3;KPNA4;TNPO3
cholesterol transport (GO:0030301)	2/44	0.3923102595013726	1.0	1.483019427554501	1.3876646506386463	NPC1L1;APOE
lymphocyte chemotaxis (GO:0048247)	2/44	0.3923102595013726	1.0	1.483019427554501	1.3876646506386463	CCL5;ADAM8
positive regulation of viral life cycle (GO:1903902)	2/44	0.3923102595013726	1.0	1.483019427554501	1.3876646506386463	CCL5;CD28
regulation of dendrite morphogenesis (GO:0048814)	2/44	0.3923102595013726	1.0	1.483019427554501	1.3876646506386463	CHRNA3;SEMA4D
regulation of T cell activation (GO:0050863)	2/44	0.3923102595013726	1.0	1.483019427554501	1.3876646506386463	GPNMB;CCL5
negative regulation of type I interferon production (GO:0032480)	2/44	0.3923102595013726	1.0	1.483019427554501	1.3876646506386463	ITCH;TRIM25
carboxylic acid biosynthetic process (GO:0046394)	2/44	0.3923102595013726	1.0	1.483019427554501	1.3876646506386463	DPAGT1;CARNS1
myeloid cell differentiation (GO:0030099)	2/44	0.3923102595013726	1.0	1.483019427554501	1.3876646506386463	CASP3;FLVCR1
lipopolysaccharide-mediated signaling pathway (GO:0031663)	1/16	0.3924139272504043	1.0	2.039151712887439	1.907500121202245	CCL5
postsynaptic membrane organization (GO:0001941)	1/16	0.3924139272504043	1.0	2.039151712887439	1.907500121202245	APOE
negative regulation of immune effector process (GO:0002698)	1/16	0.3924139272504043	1.0	2.039151712887439	1.907500121202245	ITCH
DNA alkylation (GO:0006305)	1/16	0.3924139272504043	1.0	2.039151712887439	1.907500121202245	ATF7IP
embryonic digit morphogenesis (GO:0042733)	1/16	0.3924139272504043	1.0	2.039151712887439	1.907500121202245	HDAC1
positive regulation of regulated secretory pathway (GO:1903307)	1/16	0.3924139272504043	1.0	2.039151712887439	1.907500121202245	DOC2B
leukocyte tethering or rolling (GO:0050901)	1/16	0.3924139272504043	1.0	2.039151712887439	1.907500121202245	PODXL2
histone H2A acetylation (GO:0043968)	1/16	0.3924139272504043	1.0	2.039151712887439	1.907500121202245	YEATS4
cardiac ventricle development (GO:0003231)	1/16	0.3924139272504043	1.0	2.039151712887439	1.907500121202245	GATA3
sympathetic nervous system development (GO:0048485)	1/16	0.3924139272504043	1.0	2.039151712887439	1.907500121202245	GATA3
neuromuscular process (GO:0050905)	1/16	0.3924139272504043	1.0	2.039151712887439	1.907500121202245	AGTPBP1
protein deacylation (GO:0035601)	1/16	0.3924139272504043	1.0	2.039151712887439	1.907500121202245	HDAC1
negative regulation of steroid biosynthetic process (GO:0010894)	1/16	0.3924139272504043	1.0	2.039151712887439	1.907500121202245	APOE
leukocyte adhesion to vascular endothelial cell (GO:0061756)	1/16	0.3924139272504043	1.0	2.039151712887439	1.907500121202245	PODXL2
regulation of energy homeostasis (GO:2000505)	1/16	0.3924139272504043	1.0	2.039151712887439	1.907500121202245	NR4A3
positive regulation of cardiac muscle hypertrophy (GO:0010613)	1/16	0.3924139272504043	1.0	2.039151712887439	1.907500121202245	NR4A3
DNA methylation or demethylation (GO:0044728)	1/16	0.3924139272504043	1.0	2.039151712887439	1.907500121202245	ATF7IP
positive regulation of immune system process (GO:0002684)	1/16	0.3924139272504043	1.0	2.039151712887439	1.907500121202245	HCAR2
positive regulation of cilium assembly (GO:0045724)	1/16	0.3924139272504043	1.0	2.039151712887439	1.907500121202245	WRAP73
rRNA transcription (GO:0009303)	1/16	0.3924139272504043	1.0	2.039151712887439	1.907500121202245	SIRT7
T cell migration (GO:0072678)	1/16	0.3924139272504043	1.0	2.039151712887439	1.907500121202245	CCR6
regulation of steroid metabolic process (GO:0019218)	1/16	0.3924139272504043	1.0	2.039151712887439	1.907500121202245	APOE
bone morphogenesis (GO:0060349)	1/16	0.3924139272504043	1.0	2.039151712887439	1.907500121202245	CYP26B1
positive regulation of triglyceride metabolic process (GO:0090208)	1/16	0.3924139272504043	1.0	2.039151712887439	1.907500121202245	SREBF1
regulation of SMAD protein import into nucleus (GO:0060390)	1/16	0.3924139272504043	1.0	2.039151712887439	1.907500121202245	BMP6
positive regulation of nitric-oxide synthase activity (GO:0051000)	1/16	0.3924139272504043	1.0	2.039151712887439	1.907500121202245	APOE
activation of protein kinase A activity (GO:0034199)	1/16	0.3924139272504043	1.0	2.039151712887439	1.907500121202245	ADCY9
regulation of membrane repolarization (GO:0060306)	1/16	0.3924139272504043	1.0	2.039151712887439	1.907500121202245	YWHAE
positive regulation of response to endoplasmic reticulum stress (GO:1905898)	1/16	0.3924139272504043	1.0	2.039151712887439	1.907500121202245	PIK3R1
programmed necrotic cell death (GO:0097300)	1/16	0.3924139272504043	1.0	2.039151712887439	1.907500121202245	PGAM5
adenylate cyclase-modulating G-protein coupled receptor signaling pathway (GO:0007188)	5/134	0.39243854008906587	1.0	1.2174040076939932	1.1387296873473323	AKAP12;PTGFR;ADCY9;GRK5;ADRB2
Fc-gamma receptor signaling pathway (GO:0038094)	5/134	0.39243854008906587	1.0	1.2174040076939932	1.1387296873473323	MYO10;PIK3R1;PLCG1;ARPC5;VAV1
monovalent inorganic cation transport (GO:0015672)	4/104	0.39544854223305026	1.0	1.2548625925461163	1.1641794558578324	KCNJ8;SLC4A11;KCNA4;ATP1A2
positive regulation of vasculature development (GO:1904018)	4/104	0.39544854223305026	1.0	1.2548625925461163	1.1641794558578324	FLT1;ZNF304;ASB4;PLCG1
nitrogen compound transport (GO:0071705)	3/74	0.3967028861283464	1.0	1.3226930029540145	1.2229191959956043	SLC6A19;SLC43A1;FLVCR1
mitochondrial gene expression (GO:0140053)	2/45	0.40316303523566127	1.0	1.4500634402755121	1.317258285170477	NDUFA7;MRPL47
negative regulation of ossification (GO:0030279)	2/45	0.40316303523566127	1.0	1.4500634402755121	1.317258285170477	SEMA4D;HDAC7
extracellular matrix organization (GO:0030198)	8/229	0.4041136083366424	1.0	1.1397878569851185	1.0327153101134143	COL1A2;COL5A1;LAMA2;OPTC;LUM;ITGAX;MMP19;ADAM8
retinoid metabolic process (GO:0001523)	3/75	0.4049879590997654	1.0	1.3050570962479608	1.1796384247118101	ALDH1A3;APOE;AKR1C4
mitochondrion organization (GO:0007005)	6/167	0.4052068895677176	1.0	1.172206972677809	1.058921964857617	TIMM8B;AGTPBP1;ACSS2;IDH2;SIRT4;CYCS
fatty acid metabolic process (GO:0006631)	4/106	0.40932710424857044	1.0	1.2311859398565668	1.0997453620520592	AASDH;FASN;ACOT2;CYP4F11
positive regulation of protein processing (GO:0010954)	1/17	0.4110513164341839	1.0	1.9192016121293543	1.7062416558408113	ADAM8
high-density lipoprotein particle remodeling (GO:0034375)	1/17	0.4110513164341839	1.0	1.9192016121293543	1.7062416558408113	APOE
positive regulation of cholesterol transport (GO:0032376)	1/17	0.4110513164341839	1.0	1.9192016121293543	1.7062416558408113	APOE
regulation of tissue remodeling (GO:0034103)	1/17	0.4110513164341839	1.0	1.9192016121293543	1.7062416558408113	GPNMB
reverse cholesterol transport (GO:0043691)	1/17	0.4110513164341839	1.0	1.9192016121293543	1.7062416558408113	APOE
negative regulation of axon guidance (GO:1902668)	1/17	0.4110513164341839	1.0	1.9192016121293543	1.7062416558408113	SEMA4D
regulation of insulin-like growth factor receptor signaling pathway (GO:0043567)	1/17	0.4110513164341839	1.0	1.9192016121293543	1.7062416558408113	IGFBP4
positive regulation of lymphocyte migration (GO:2000403)	1/17	0.4110513164341839	1.0	1.9192016121293543	1.7062416558408113	CCL5
positive regulation of nitrogen compound metabolic process (GO:0051173)	1/17	0.4110513164341839	1.0	1.9192016121293543	1.7062416558408113	GATA3
preassembly of GPI anchor in ER membrane (GO:0016254)	1/17	0.4110513164341839	1.0	1.9192016121293543	1.7062416558408113	PIGP
regulation of lipid catabolic process (GO:0050994)	1/17	0.4110513164341839	1.0	1.9192016121293543	1.7062416558408113	HCAR2
positive regulation of fatty acid metabolic process (GO:0045923)	1/17	0.4110513164341839	1.0	1.9192016121293543	1.7062416558408113	NR4A3
N-terminal protein amino acid modification (GO:0031365)	1/17	0.4110513164341839	1.0	1.9192016121293543	1.7062416558408113	NAA35
regulation of transposition (GO:0010528)	1/17	0.4110513164341839	1.0	1.9192016121293543	1.7062416558408113	AICDA
positive regulation of monocyte chemotaxis (GO:0090026)	1/17	0.4110513164341839	1.0	1.9192016121293543	1.7062416558408113	CCL5
histone H2A ubiquitination (GO:0033522)	1/17	0.4110513164341839	1.0	1.9192016121293543	1.7062416558408113	CUL4B
negative regulation of B cell activation (GO:0050869)	1/17	0.4110513164341839	1.0	1.9192016121293543	1.7062416558408113	SAMSN1
positive regulation of response to biotic stimulus (GO:0002833)	1/17	0.4110513164341839	1.0	1.9192016121293543	1.7062416558408113	BMP6
gastrulation (GO:0007369)	1/17	0.4110513164341839	1.0	1.9192016121293543	1.7062416558408113	NR4A3
negative regulation of interleukin-8 production (GO:0032717)	1/17	0.4110513164341839	1.0	1.9192016121293543	1.7062416558408113	BCL3
positive regulation of hormone secretion (GO:0046887)	1/17	0.4110513164341839	1.0	1.9192016121293543	1.7062416558408113	HCAR2
positive regulation of cellular protein catabolic process (GO:1903364)	1/17	0.4110513164341839	1.0	1.9192016121293543	1.7062416558408113	APOE
negative regulation of phosphoprotein phosphatase activity (GO:0032515)	1/17	0.4110513164341839	1.0	1.9192016121293543	1.7062416558408113	PPP1R11
DNA replication checkpoint (GO:0000076)	1/17	0.4110513164341839	1.0	1.9192016121293543	1.7062416558408113	ZNF830
regulation of collagen biosynthetic process (GO:0032965)	1/17	0.4110513164341839	1.0	1.9192016121293543	1.7062416558408113	AMELX
pharyngeal system development (GO:0060037)	1/17	0.4110513164341839	1.0	1.9192016121293543	1.7062416558408113	GATA3
embryo development ending in birth or egg hatching (GO:0009792)	1/17	0.4110513164341839	1.0	1.9192016121293543	1.7062416558408113	RAI2
phospholipid catabolic process (GO:0009395)	1/17	0.4110513164341839	1.0	1.9192016121293543	1.7062416558408113	ABHD12
positive regulation of signal transduction by p53 class mediator (GO:1901798)	1/17	0.4110513164341839	1.0	1.9192016121293543	1.7062416558408113	HEXIM1
long-term memory (GO:0007616)	1/17	0.4110513164341839	1.0	1.9192016121293543	1.7062416558408113	APOE
virion assembly (GO:0019068)	1/17	0.4110513164341839	1.0	1.9192016121293543	1.7062416558408113	APOE
nucleotide catabolic process (GO:0009166)	1/17	0.4110513164341839	1.0	1.9192016121293543	1.7062416558408113	XDH
regulation of cardiac muscle contraction by regulation of the release of sequestered calcium ion (GO:0010881)	1/17	0.4110513164341839	1.0	1.9192016121293543	1.7062416558408113	ATP1A2
chaperone-mediated protein complex assembly (GO:0051131)	1/17	0.4110513164341839	1.0	1.9192016121293543	1.7062416558408113	BBS10
positive chemotaxis (GO:0050918)	1/17	0.4110513164341839	1.0	1.9192016121293543	1.7062416558408113	GPNMB
purine-containing compound metabolic process (GO:0072521)	1/17	0.4110513164341839	1.0	1.9192016121293543	1.7062416558408113	MACROD1
detection of mechanical stimulus (GO:0050982)	1/17	0.4110513164341839	1.0	1.9192016121293543	1.7062416558408113	PKD1L1
positive regulation of cation transmembrane transport (GO:1904064)	1/17	0.4110513164341839	1.0	1.9192016121293543	1.7062416558408113	ANK3
viral entry into host cell (GO:0046718)	1/17	0.4110513164341839	1.0	1.9192016121293543	1.7062416558408113	ITCH
membrane depolarization during cardiac muscle cell action potential (GO:0086012)	1/17	0.4110513164341839	1.0	1.9192016121293543	1.7062416558408113	ATP1A2
mitotic G2 DNA damage checkpoint (GO:0007095)	1/17	0.4110513164341839	1.0	1.9192016121293543	1.7062416558408113	TAOK1
post-translational protein modification (GO:0043687)	12/357	0.4135955488961645	1.0	1.096686635502488	0.9682281302340555	FBXW5;IGFBP4;PRKCSH;PENK;KLHL2;IGFBP7;ASB4;ARSG;APOE;AMELX;ASB1;CUL4B
interleukin-12-mediated signaling pathway (GO:0035722)	2/46	0.413922612701428	1.0	1.418540322008653	1.2512607255430834	CNN2;HNRNPF
regulation of G1/S transition of mitotic cell cycle (GO:2000045)	2/46	0.413922612701428	1.0	1.418540322008653	1.2512607255430834	GPNMB;ID2
cartilage development (GO:0051216)	2/46	0.413922612701428	1.0	1.418540322008653	1.2512607255430834	AMELX;RUNX3
cellular response to interleukin-12 (GO:0071349)	2/46	0.413922612701428	1.0	1.418540322008653	1.2512607255430834	CNN2;HNRNPF
positive regulation of ion transport (GO:0043270)	2/46	0.413922612701428	1.0	1.418540322008653	1.2512607255430834	CCL5;ANK3
mitotic spindle assembly (GO:0090307)	2/46	0.413922612701428	1.0	1.418540322008653	1.2512607255430834	WRAP73;SPICE1
icosanoid metabolic process (GO:0006690)	2/46	0.413922612701428	1.0	1.418540322008653	1.2512607255430834	DPEP1;CYP4F22
mitochondrial electron transport, NADH to ubiquinone (GO:0006120)	2/46	0.413922612701428	1.0	1.418540322008653	1.2512607255430834	NDUFA7;NDUFV3
viral life cycle (GO:0019058)	4/107	0.41624261204641344	1.0	1.2196795292037017	1.069033235270011	ITCH;KPNA4;APOE;NUPL2
positive regulation of epithelial cell proliferation (GO:0050679)	4/107	0.41624261204641344	1.0	1.2196795292037017	1.069033235270011	NRAS;NR4A3;ZNF304;BMP6
regulation of protein secretion (GO:0050708)	4/107	0.41624261204641344	1.0	1.2196795292037017	1.069033235270011	HNF4A;CCL5;ADAM8;BMP6
regulation of signal transduction (GO:0009966)	8/233	0.42276639787351417	1.0	1.1202206834746444	0.9644377580156238	SASH3;SP100;FLT1;GRK5;IGFBP4;GATA3;CD3E;SAMSN1
regulation of cytokine production (GO:0001817)	4/108	0.4231397887999682	1.0	1.2083862002295933	1.0392757954839589	BTN2A2;GPNMB;TREX1;GATA3
peptide cross-linking (GO:0018149)	2/47	0.42458450756248806	1.0	1.3883586130297456	1.1893293776871774	LCE3B;LOR
polyol metabolic process (GO:0019751)	2/47	0.42458450756248806	1.0	1.3883586130297456	1.1893293776871774	PLCG1;IP6K3
negative regulation of cellular biosynthetic process (GO:0031327)	2/47	0.42458450756248806	1.0	1.3883586130297456	1.1893293776871774	ACMSD;ASB1
postreplication repair (GO:0006301)	2/47	0.42458450756248806	1.0	1.3883586130297456	1.1893293776871774	PAPD7;TRIM25
negative regulation of JAK-STAT cascade (GO:0046426)	2/47	0.42458450756248806	1.0	1.3883586130297456	1.1893293776871774	PODNL1;BCL3
histone H4 acetylation (GO:0043967)	2/47	0.42458450756248806	1.0	1.3883586130297456	1.1893293776871774	YEATS4;MSL1
inositol phosphate metabolic process (GO:0043647)	2/47	0.42458450756248806	1.0	1.3883586130297456	1.1893293776871774	PLCG1;IP6K3
cellular response to cytokine stimulus (GO:0071345)	15/456	0.42694013654946983	1.0	1.0732377436249678	0.9134449547268695	NUMBL;IL10RB;GATA3;IL1RAP;PIK3R1;OSMR;VAV1;IL22RA2;SOX2;COL1A2;PODNL1;IL7;CCL5;CASP3;ITGAX
cellular response to DNA damage stimulus (GO:0006974)	11/329	0.42765592916122824	1.0	1.090853195951943	0.9266103141027804	SHPRH;RECQL5;PAPD7;DDX11;TREX1;TAOK1;BCL3;SIRT4;MACROD1;RAD54L;CUL4B
glucan catabolic process (GO:0009251)	1/18	0.42911791612015904	1.0	1.81257930034439	1.5334847472739024	PHKA2
long-chain fatty-acyl-CoA biosynthetic process (GO:0035338)	1/18	0.42911791612015904	1.0	1.81257930034439	1.5334847472739024	ELOVL7
porphyrin-containing compound biosynthetic process (GO:0006779)	1/18	0.42911791612015904	1.0	1.81257930034439	1.5334847472739024	SUCLA2
positive regulation of synaptic transmission, glutamatergic (GO:0051968)	1/18	0.42911791612015904	1.0	1.81257930034439	1.5334847472739024	CACNG2
regulation of amyloid-beta formation (GO:1902003)	1/18	0.42911791612015904	1.0	1.81257930034439	1.5334847472739024	APOE
receptor localization to synapse (GO:0097120)	1/18	0.42911791612015904	1.0	1.81257930034439	1.5334847472739024	CACNG2
calcium-mediated signaling using intracellular calcium source (GO:0035584)	1/18	0.42911791612015904	1.0	1.81257930034439	1.5334847472739024	PTGFR
maintenance of protein localization in organelle (GO:0072595)	1/18	0.42911791612015904	1.0	1.81257930034439	1.5334847472739024	BCL3
anterior/posterior axis specification (GO:0009948)	1/18	0.42911791612015904	1.0	1.81257930034439	1.5334847472739024	WLS
leukotriene biosynthetic process (GO:0019370)	1/18	0.42911791612015904	1.0	1.81257930034439	1.5334847472739024	GGTLC1
positive regulation of cyclic nucleotide biosynthetic process (GO:0030804)	1/18	0.42911791612015904	1.0	1.81257930034439	1.5334847472739024	APOE
regulation of chemokine production (GO:0032642)	1/18	0.42911791612015904	1.0	1.81257930034439	1.5334847472739024	IL7
regulation of lipopolysaccharide-mediated signaling pathway (GO:0031664)	1/18	0.42911791612015904	1.0	1.81257930034439	1.5334847472739024	BMP6
positive regulation of metabolic process (GO:0009893)	1/18	0.42911791612015904	1.0	1.81257930034439	1.5334847472739024	FASN
modulation by virus of host morphology or physiology (GO:0019048)	1/18	0.42911791612015904	1.0	1.81257930034439	1.5334847472739024	KPNA4
regulation of cholesterol efflux (GO:0010874)	1/18	0.42911791612015904	1.0	1.81257930034439	1.5334847472739024	APOE
negative regulation of peptidyl-serine phosphorylation (GO:0033137)	1/18	0.42911791612015904	1.0	1.81257930034439	1.5334847472739024	PAQR3
positive regulation of actin cytoskeleton reorganization (GO:2000251)	1/18	0.42911791612015904	1.0	1.81257930034439	1.5334847472739024	BAIAP2L2
positive regulation of p38MAPK cascade (GO:1900745)	1/18	0.42911791612015904	1.0	1.81257930034439	1.5334847472739024	XDH
glycogen catabolic process (GO:0005980)	1/18	0.42911791612015904	1.0	1.81257930034439	1.5334847472739024	PHKA2
negative regulation of protein transport (GO:0051224)	1/18	0.42911791612015904	1.0	1.81257930034439	1.5334847472739024	PKDCC
DNA methylation (GO:0006306)	1/18	0.42911791612015904	1.0	1.81257930034439	1.5334847472739024	ATF7IP
regulation of smooth muscle cell migration (GO:0014910)	1/18	0.42911791612015904	1.0	1.81257930034439	1.5334847472739024	CCL5
piRNA metabolic process (GO:0034587)	1/18	0.42911791612015904	1.0	1.81257930034439	1.5334847472739024	TDRD1
adenylate cyclase-activating G-protein coupled receptor signaling pathway (GO:0007189)	3/78	0.4296303010728865	1.0	1.2548625925461163	1.0601458213717756	PTGFR;ADCY9;ADRB2
positive regulation of translation (GO:0045727)	3/78	0.4296303010728865	1.0	1.2548625925461163	1.0601458213717756	CCL5;BCL3;CD28
extracellular matrix disassembly (GO:0022617)	3/78	0.4296303010728865	1.0	1.2548625925461163	1.0601458213717756	OPTC;MMP19;ADAM8
regulation of MAPK cascade (GO:0043408)	7/203	0.4300004784647141	1.0	1.1250492209034144	0.9495066181993704	SOX2;PHLPP1;FLT1;INHBB;ADRB2;BMP6;INHBE
modification-dependent protein catabolic process (GO:0019941)	5/141	0.4349025009379886	1.0	1.1569655108581214	0.9633281371586877	ITCH;PPP1R11;ADRM1;UBR4;TRIM25
cellular response to insulin stimulus (GO:0032869)	4/110	0.43687200255572867	1.0	1.1864155420436007	0.982488538775461	BAIAP2L2;C2CD5;INHBB;PIK3R1
regulation of gene expression (GO:0010468)	33/1037	0.43724818497583506	1.0	1.0382566098404704	0.8589022617002302	ZNF672;ZNF395;ZNF571;ZNF670;SP100;HDAC1;PDCD5;PRDM2;ZNF23;CD3E;SOX2;ZC3H7B;ZNF605;ZNF304;ZNF347;XDH;ESRRB;BAZ1A;ANK3;RUNX3;ZNF93;HNRNPF;ESRP1;ID2;ZSCAN21;ZNF835;BHLHE40;CD28;ALPK3;ZNF780A;ZNF775;ZNF311;VSX1
activation of cysteine-type endopeptidase activity involved in apoptotic process (GO:0006919)	3/79	0.4377643818768976	1.0	1.2389782559316085	1.0234882866188	CASP3;CYCS;XDH
regulation of endothelial cell proliferation (GO:0001936)	3/79	0.4377643818768976	1.0	1.2389782559316085	1.0234882866188	NRAS;APOE;XDH
transmembrane receptor protein tyrosine kinase signaling pathway (GO:0007169)	13/396	0.44010117546825583	1.0	1.0710695865671396	0.8790810425082772	CHRNA3;FLT1;ARPC5;PIK3R1;ADRB2;CD3E;MTSS1;VAV1;BAIAP2L2;ZFYVE27;HNRNPF;ESRP1;CASP3
protein heterooligomerization (GO:0051291)	2/49	0.4455991016690608	1.0	1.3316909145387354	1.076453182906549	CPSF7;MAT2A
regulation of megakaryocyte differentiation (GO:0045652)	2/49	0.4455991016690608	1.0	1.3316909145387354	1.076453182906549	NR4A3;HDAC1
lipid homeostasis (GO:0055088)	2/49	0.4455991016690608	1.0	1.3316909145387354	1.076453182906549	HNF4A;APOE
regulation of phosphatidylinositol 3-kinase signaling (GO:0014066)	3/80	0.44585419469044585	1.0	1.2234910277324633	0.9882911478129093	FLT1;SEMA4D;CCL5
ERBB signaling pathway (GO:0038127)	3/80	0.44585419469044585	1.0	1.2234910277324633	0.9882911478129093	NRAS;PIK3R1;PLCG1
negative regulation of defense response (GO:0031348)	3/80	0.44585419469044585	1.0	1.2234910277324633	0.9882911478129093	ITCH;GATA3;APOE
negative regulation of smoothened signaling pathway (GO:0045879)	1/19	0.44663117954230125	1.0	1.7171803897999485	1.3840853896237733	RFX8
positive regulation of chromosome organization (GO:2001252)	1/19	0.44663117954230125	1.0	1.7171803897999485	1.3840853896237733	DDX11
negative regulation of protein localization to plasma membrane (GO:1903077)	1/19	0.44663117954230125	1.0	1.7171803897999485	1.3840853896237733	PKDCC
cellular polysaccharide catabolic process (GO:0044247)	1/19	0.44663117954230125	1.0	1.7171803897999485	1.3840853896237733	PHKA2
regulation of long-term synaptic potentiation (GO:1900271)	1/19	0.44663117954230125	1.0	1.7171803897999485	1.3840853896237733	APOE
acetylcholine receptor signaling pathway (GO:0095500)	1/19	0.44663117954230125	1.0	1.7171803897999485	1.3840853896237733	CHRNA3
positive regulation of STAT cascade (GO:1904894)	1/19	0.44663117954230125	1.0	1.7171803897999485	1.3840853896237733	CCL5
positive regulation of activated T cell proliferation (GO:0042104)	1/19	0.44663117954230125	1.0	1.7171803897999485	1.3840853896237733	TNFSF9
production of small RNA involved in gene silencing by RNA (GO:0070918)	1/19	0.44663117954230125	1.0	1.7171803897999485	1.3840853896237733	ZC3H7B
positive regulation of mononuclear cell migration (GO:0071677)	1/19	0.44663117954230125	1.0	1.7171803897999485	1.3840853896237733	CCL5
negative regulation of response to biotic stimulus (GO:0002832)	1/19	0.44663117954230125	1.0	1.7171803897999485	1.3840853896237733	ITCH
cyclic nucleotide biosynthetic process (GO:0009190)	1/19	0.44663117954230125	1.0	1.7171803897999485	1.3840853896237733	ADCY9
excitatory postsynaptic potential (GO:0060079)	1/19	0.44663117954230125	1.0	1.7171803897999485	1.3840853896237733	CHRNA3
negative regulation of lipid metabolic process (GO:0045833)	1/19	0.44663117954230125	1.0	1.7171803897999485	1.3840853896237733	HCAR2
positive regulation of lipid storage (GO:0010884)	1/19	0.44663117954230125	1.0	1.7171803897999485	1.3840853896237733	APOC4
leukotriene metabolic process (GO:0006691)	1/19	0.44663117954230125	1.0	1.7171803897999485	1.3840853896237733	DPEP1
extrinsic apoptotic signaling pathway in absence of ligand (GO:0097192)	1/19	0.44663117954230125	1.0	1.7171803897999485	1.3840853896237733	CASP3
gamma-aminobutyric acid signaling pathway (GO:0007214)	1/19	0.44663117954230125	1.0	1.7171803897999485	1.3840853896237733	GABRA3
purine ribonucleotide catabolic process (GO:0009154)	1/19	0.44663117954230125	1.0	1.7171803897999485	1.3840853896237733	PDE4B
striated muscle cell differentiation (GO:0051146)	1/19	0.44663117954230125	1.0	1.7171803897999485	1.3840853896237733	AKAP13
cellular response to interleukin-7 (GO:0098761)	1/19	0.44663117954230125	1.0	1.7171803897999485	1.3840853896237733	IL7
histone deubiquitination (GO:0016578)	1/19	0.44663117954230125	1.0	1.7171803897999485	1.3840853896237733	USP21
fatty-acyl-CoA metabolic process (GO:0035337)	1/19	0.44663117954230125	1.0	1.7171803897999485	1.3840853896237733	FASN
macromolecule biosynthetic process (GO:0009059)	1/19	0.44663117954230125	1.0	1.7171803897999485	1.3840853896237733	COL5A1
regulation of platelet activation (GO:0010543)	1/19	0.44663117954230125	1.0	1.7171803897999485	1.3840853896237733	APOE
calcium ion transport into cytosol (GO:0060402)	1/19	0.44663117954230125	1.0	1.7171803897999485	1.3840853896237733	JPH3
aspartate family amino acid catabolic process (GO:0009068)	1/19	0.44663117954230125	1.0	1.7171803897999485	1.3840853896237733	AADAT
interleukin-7-mediated signaling pathway (GO:0038111)	1/19	0.44663117954230125	1.0	1.7171803897999485	1.3840853896237733	IL7
positive regulation of epithelial cell differentiation (GO:0030858)	1/19	0.44663117954230125	1.0	1.7171803897999485	1.3840853896237733	FOXN1
protein heterotetramerization (GO:0051290)	1/19	0.44663117954230125	1.0	1.7171803897999485	1.3840853896237733	CPSF7
positive regulation of transcription regulatory region DNA binding (GO:2000679)	1/19	0.44663117954230125	1.0	1.7171803897999485	1.3840853896237733	GATA3
response to interferon-beta (GO:0035456)	1/19	0.44663117954230125	1.0	1.7171803897999485	1.3840853896237733	BST2
activin receptor signaling pathway (GO:0032924)	1/19	0.44663117954230125	1.0	1.7171803897999485	1.3840853896237733	INHBB
positive regulation of axon extension (GO:0045773)	1/19	0.44663117954230125	1.0	1.7171803897999485	1.3840853896237733	ZFYVE27
positive regulation of protein targeting to mitochondrion (GO:1903955)	3/81	0.4538973563035417	1.0	1.2083862002295933	0.9544851597360151	PDCD5;ITGAX;HNMT
epidermis development (GO:0008544)	3/81	0.4538973563035417	1.0	1.2083862002295933	0.9544851597360151	CALML5;HDAC1;FOXN1
sensory perception of light stimulus (GO:0050953)	3/81	0.4538973563035417	1.0	1.2083862002295933	0.9544851597360151	SLC24A1;CRYGD;ABLIM1
positive regulation of phosphorylation (GO:0042327)	7/208	0.4549463130223004	1.0	1.0980047684778516	0.8647620502029307	DSTYK;FLT1;GPNMB;SEMA4D;CCL5;P2RY1;FAM20A
regulation of ion transport (GO:0043269)	2/50	0.4559445687128238	1.0	1.3050570962479608	1.0249710103713485	CHRNA3;KCNJ8
positive regulation of JUN kinase activity (GO:0043507)	2/50	0.4559445687128238	1.0	1.3050570962479608	1.0249710103713485	TAOK1;PKN1
regulation of blood vessel endothelial cell migration (GO:0043535)	2/50	0.4559445687128238	1.0	1.3050570962479608	1.0249710103713485	PLCG1;APOE
positive regulation of MAP kinase activity (GO:0043406)	6/177	0.4596353086693606	1.0	1.1059805900406448	0.859702945975481	FLT1;ADORA2B;TAOK1;STK39;ADAM8;PLCG1
regulation of transcription, DNA-templated (GO:0006355)	50/1598	0.46070729865664706	1.0	1.0208519213454013	0.7911524444596126	BARHL2;ZNF571;YEATS4;PRDM2;ETS2;GLI2;SOX2;ZNF605;HNF4A;HOXA7;ZNF367;SREBF1;TSFM;BAZ1A;RUNX3;RFX8;ZNF93;ZSCAN21;ZNF835;ZNF780A;ZNF311;ASCL5;ZNF672;ZNF395;ZNF670;SP100;HDAC1;SATB2;GATA3;ZNF23;DEAF1;TCEAL2;ZNF304;ZNF347;APOE;ZNF345;HEXIM1;ATF7IP;CBX3;USP21;ESRRB;FOXN2;FOXN1;ID2;BCL3;BHLHE40;SP8;PKN1;ZNF775;VSX1
regulation of anatomical structure morphogenesis (GO:0022603)	3/82	0.4618915924590652	1.0	1.1936497831536226	0.9220050098973058	AKAP13;SP100;GPNMB
positive regulation of transmembrane receptor protein serine/threonine kinase signaling pathway (GO:0090100)	3/82	0.4618915924590652	1.0	1.1936497831536226	0.9220050098973058	INHBB;BMP6;INHBE
regulation of vacuole organization (GO:0044088)	1/20	0.4636080271455429	1.0	1.6313213703099512	1.2540225984620632	IFT20
cell projection assembly (GO:0030031)	1/20	0.4636080271455429	1.0	1.6313213703099512	1.2540225984620632	RHOJ
negative regulation of intracellular protein transport (GO:0090317)	1/20	0.4636080271455429	1.0	1.6313213703099512	1.2540225984620632	SP100
natural killer cell activation involved in immune response (GO:0002323)	1/20	0.4636080271455429	1.0	1.6313213703099512	1.2540225984620632	KLRF2
ureteric bud morphogenesis (GO:0060675)	1/20	0.4636080271455429	1.0	1.6313213703099512	1.2540225984620632	GATA3
positive regulation of dendritic spine development (GO:0060999)	1/20	0.4636080271455429	1.0	1.6313213703099512	1.2540225984620632	APOE
negative regulation of macromolecule biosynthetic process (GO:0010558)	1/20	0.4636080271455429	1.0	1.6313213703099512	1.2540225984620632	ASB1
wound healing, spreading of cells (GO:0044319)	1/20	0.4636080271455429	1.0	1.6313213703099512	1.2540225984620632	COL5A1
response to progesterone (GO:0032570)	1/20	0.4636080271455429	1.0	1.6313213703099512	1.2540225984620632	CSN1S1
error-prone translesion synthesis (GO:0042276)	1/20	0.4636080271455429	1.0	1.6313213703099512	1.2540225984620632	PAPD7
regulation of cholesterol transport (GO:0032374)	1/20	0.4636080271455429	1.0	1.6313213703099512	1.2540225984620632	APOE
phosphatidylethanolamine metabolic process (GO:0046337)	1/20	0.4636080271455429	1.0	1.6313213703099512	1.2540225984620632	ETNPPL
neuromuscular junction development (GO:0007528)	1/20	0.4636080271455429	1.0	1.6313213703099512	1.2540225984620632	ANK3
calcium-independent cell-cell adhesion via plasma membrane cell-adhesion molecules (GO:0016338)	1/20	0.4636080271455429	1.0	1.6313213703099512	1.2540225984620632	CLDN12
regulation of DNA-templated transcription, elongation (GO:0032784)	1/20	0.4636080271455429	1.0	1.6313213703099512	1.2540225984620632	TSFM
purine nucleotide metabolic process (GO:0006163)	1/20	0.4636080271455429	1.0	1.6313213703099512	1.2540225984620632	XDH
intrinsic apoptotic signaling pathway in response to DNA damage by p53 class mediator (GO:0042771)	1/20	0.4636080271455429	1.0	1.6313213703099512	1.2540225984620632	BCL3
dopamine metabolic process (GO:0042417)	1/20	0.4636080271455429	1.0	1.6313213703099512	1.2540225984620632	SULT1A3
androgen metabolic process (GO:0008209)	1/20	0.4636080271455429	1.0	1.6313213703099512	1.2540225984620632	AKR1C4
Arp2/3 complex-mediated actin nucleation (GO:0034314)	1/20	0.4636080271455429	1.0	1.6313213703099512	1.2540225984620632	ARPC5
regulation of anoikis (GO:2000209)	1/20	0.4636080271455429	1.0	1.6313213703099512	1.2540225984620632	ZNF304
growth hormone receptor signaling pathway (GO:0060396)	1/20	0.4636080271455429	1.0	1.6313213703099512	1.2540225984620632	PIK3R1
covalent chromatin modification (GO:0016569)	1/20	0.4636080271455429	1.0	1.6313213703099512	1.2540225984620632	HDAC1
positive regulation of T cell migration (GO:2000406)	1/20	0.4636080271455429	1.0	1.6313213703099512	1.2540225984620632	CCL5
dorsal/ventral pattern formation (GO:0009953)	1/20	0.4636080271455429	1.0	1.6313213703099512	1.2540225984620632	GLI2
melanosome localization (GO:0032400)	1/20	0.4636080271455429	1.0	1.6313213703099512	1.2540225984620632	VPS33B
regulation of fibroblast growth factor receptor signaling pathway (GO:0040036)	1/20	0.4636080271455429	1.0	1.6313213703099512	1.2540225984620632	DSTYK
cellular response to steroid hormone stimulus (GO:0071383)	1/20	0.4636080271455429	1.0	1.6313213703099512	1.2540225984620632	ATP1A2
immune response-activating cell surface receptor signaling pathway (GO:0002429)	1/20	0.4636080271455429	1.0	1.6313213703099512	1.2540225984620632	RFTN2
peptidyl-tyrosine modification (GO:0018212)	2/51	0.4661778552192104	1.0	1.2794677414195694	0.9764744958717512	FLT1;PKDCC
negative regulation of neuron projection development (GO:0010977)	2/51	0.4661778552192104	1.0	1.2794677414195694	0.9764744958717512	PAQR3;APOE
carboxylic acid transport (GO:0046942)	2/51	0.4661778552192104	1.0	1.2794677414195694	0.9764744958717512	SLC6A19;SLC43A1
coenzyme metabolic process (GO:0006732)	2/51	0.4661778552192104	1.0	1.2794677414195694	0.9764744958717512	FASN;ACOT2
positive regulation of developmental growth (GO:0048639)	2/51	0.4661778552192104	1.0	1.2794677414195694	0.9764744958717512	ZFYVE27;SEMA4D
negative regulation of transcription from RNA polymerase II promoter (GO:0000122)	18/565	0.4673588480670867	1.0	1.0394260058612077	0.7906476081367766	HEXIM1;SP100;SEMA4D;HDAC1;SIRT7;RUNX3;ETS2;BMP6;GLI2;SOX2;RIPPLY3;RECQL5;NR4A3;DEAF1;BHLHE40;HOXA7;MXD1;ZNF345
establishment of protein localization to membrane (GO:0090150)	3/83	0.4698347357172888	1.0	1.1792684604650248	0.8907890551069305	RTP4;RFTN2;ANK3
positive regulation of homeostatic process (GO:0032846)	3/83	0.4698347357172888	1.0	1.1792684604650248	0.8907890551069305	HCAR2;HNF4A;ADAM8
positive regulation of cell motility (GO:2000147)	6/179	0.47039177168106683	1.0	1.0936232650122577	0.8247990464246494	SERPINB3;FLT1;GPNMB;SEMA4D;CCL5;ZNF304
peptidyl-lysine modification (GO:0018205)	4/115	0.47076193400500155	1.0	1.1348322576069225	0.8549857558351673	VPS33B;SIRT4;NUPL2;SENP3
cellular response to oxidative stress (GO:0034599)	4/115	0.47076193400500155	1.0	1.1348322576069225	0.8549857558351673	CRYGD;GPX2;NOX4;CYCS
positive regulation of nucleic acid-templated transcription (GO:1903508)	16/502	0.47249031051066953	1.0	1.0398861324684947	0.7796421898591177	ATF7IP;SP100;HDAC1;USP21;ESRRB;YEATS4;GATA3;FOXN2;RUNX3;ETS2;GLI2;SOX2;DEAF1;ID2;HNF4A;BCL3
ER to Golgi vesicle-mediated transport (GO:0006888)	6/180	0.4757481165990917	1.0	1.0875475802066341	0.8079029163866397	TRAPPC1;USO1;COPZ2;TRAPPC8;ANK3;BET1
positive regulation of proteolysis (GO:0045862)	2/52	0.476296112692236	1.0	1.2548625925461163	0.9307510762677801	ADAM8;APOE
positive regulation of ossification (GO:0045778)	2/52	0.476296112692236	1.0	1.2548625925461163	0.9307510762677801	PKDCC;BMP6
regulation of calcium ion transport (GO:0051924)	2/52	0.476296112692236	1.0	1.2548625925461163	0.9307510762677801	CD84;CCL5
B cell differentiation (GO:0030183)	2/52	0.476296112692236	1.0	1.2548625925461163	0.9307510762677801	NHEJ1;AICDA
positive regulation of secretion by cell (GO:1903532)	2/52	0.476296112692236	1.0	1.2548625925461163	0.9307510762677801	ADAM8;BMP6
regulation of macroautophagy (GO:0016241)	4/116	0.47745189258140136	1.0	1.1250492209034144	0.8317397453534912	IFT20;RRAGB;RHEB;CASP3
chromatin remodeling (GO:0006338)	4/116	0.47745189258140136	1.0	1.1250492209034144	0.8317397453534912	SP100;CBX3;HDAC1;BAZ1A
positive regulation of supramolecular fiber organization (GO:1902905)	3/84	0.4777247236490517	1.0	1.1652295502213936	0.8607790775200791	BAIAP2L2;CFL2;APOE
protein modification process (GO:0036211)	3/84	0.4777247236490517	1.0	1.1652295502213936	0.8607790775200791	SERP1;GGCX;PHKA2
regulation of neuron differentiation (GO:0045664)	3/84	0.4777247236490517	1.0	1.1652295502213936	0.8607790775200791	SOX2;ID2;CNTN4
regulation of canonical Wnt signaling pathway (GO:0060828)	7/213	0.4796657653095543	1.0	1.072230008654428	0.7877306526477809	SOX2;FRZB;IGFBP4;HDAC1;CTNND1;APOE;WLS
cobalamin metabolic process (GO:0009235)	1/21	0.48006486294180395	1.0	1.5536394002951914	1.1401134981446914	ABCD4
positive regulation of transcription from RNA polymerase II promoter involved in cellular response to chemical stimulus (GO:1901522)	1/21	0.48006486294180395	1.0	1.5536394002951914	1.1401134981446914	CARF
positive regulation of transcription from RNA polymerase I promoter (GO:0045943)	1/21	0.48006486294180395	1.0	1.5536394002951914	1.1401134981446914	DDX11
establishment of protein localization to vacuole (GO:0072666)	1/21	0.48006486294180395	1.0	1.5536394002951914	1.1401134981446914	CACNG2
positive regulation of leukocyte cell-cell adhesion (GO:1903039)	1/21	0.48006486294180395	1.0	1.5536394002951914	1.1401134981446914	NR4A3
regulation of ruffle assembly (GO:1900027)	1/21	0.48006486294180395	1.0	1.5536394002951914	1.1401134981446914	EPS8L1
energy reserve metabolic process (GO:0006112)	1/21	0.48006486294180395	1.0	1.5536394002951914	1.1401134981446914	GFPT2
regulation of cardiac muscle contraction by calcium ion signaling (GO:0010882)	1/21	0.48006486294180395	1.0	1.5536394002951914	1.1401134981446914	ATP1A2
sterol transport (GO:0015918)	1/21	0.48006486294180395	1.0	1.5536394002951914	1.1401134981446914	NPC1L1
tetrapyrrole metabolic process (GO:0033013)	1/21	0.48006486294180395	1.0	1.5536394002951914	1.1401134981446914	ABCD4
regulation of cardiac muscle hypertrophy (GO:0010611)	1/21	0.48006486294180395	1.0	1.5536394002951914	1.1401134981446914	NR4A3
positive regulation of translational initiation (GO:0045948)	1/21	0.48006486294180395	1.0	1.5536394002951914	1.1401134981446914	CCL5
negative regulation of G-protein coupled receptor protein signaling pathway (GO:0045744)	1/21	0.48006486294180395	1.0	1.5536394002951914	1.1401134981446914	CCL5
establishment of endothelial barrier (GO:0061028)	1/21	0.48006486294180395	1.0	1.5536394002951914	1.1401134981446914	RAP2C
vesicle docking (GO:0048278)	1/21	0.48006486294180395	1.0	1.5536394002951914	1.1401134981446914	USO1
non-motile cilium assembly (GO:1905515)	1/21	0.48006486294180395	1.0	1.5536394002951914	1.1401134981446914	BBS10
response to nicotine (GO:0035094)	1/21	0.48006486294180395	1.0	1.5536394002951914	1.1401134981446914	CHRNA3
nucleotide-excision repair, preincision complex stabilization (GO:0006293)	1/21	0.48006486294180395	1.0	1.5536394002951914	1.1401134981446914	CUL4B
limb morphogenesis (GO:0035108)	1/21	0.48006486294180395	1.0	1.5536394002951914	1.1401134981446914	CYP26B1
cellular response to alkaloid (GO:0071312)	1/21	0.48006486294180395	1.0	1.5536394002951914	1.1401134981446914	CASP3
negative regulation of cyclin-dependent protein kinase activity (GO:1904030)	1/21	0.48006486294180395	1.0	1.5536394002951914	1.1401134981446914	HEXIM1
long-term synaptic potentiation (GO:0060291)	1/21	0.48006486294180395	1.0	1.5536394002951914	1.1401134981446914	SLC24A1
cellular response to copper ion (GO:0071280)	1/21	0.48006486294180395	1.0	1.5536394002951914	1.1401134981446914	MT1M
embryonic skeletal system development (GO:0048706)	1/21	0.48006486294180395	1.0	1.5536394002951914	1.1401134981446914	DEAF1
ERK1 and ERK2 cascade (GO:0070371)	1/21	0.48006486294180395	1.0	1.5536394002951914	1.1401134981446914	SULT1A3
organonitrogen compound biosynthetic process (GO:1901566)	6/181	0.4810887715858442	1.0	1.0815390300397465	0.7913658607806229	DPAGT1;PCSK1;DDC;SGMS1;ELOVL7;NMRAL1
heart development (GO:0007507)	5/149	0.48257833846138637	1.0	1.0948465572550008	0.7977183527776373	AKAP13;MICAL2;ALPK3;GATA3;GLI2
activation of MAPK activity (GO:0000187)	4/117	0.48410912321656735	1.0	1.1154334155965477	0.8091855233326978	ADORA2B;TAOK1;STK39;PKN1
regulation of type I interferon production (GO:0032479)	3/85	0.48555959654230857	1.0	1.1515209672776126	0.8319200604913207	ITCH;TREX1;TRIM25
neutrophil chemotaxis (GO:0030593)	2/53	0.48629677186885245	1.0	1.2311859398565668	0.8876065126559355	CCL5;PDE4B
positive regulation of protein import into nucleus (GO:0042307)	2/53	0.48629677186885245	1.0	1.2311859398565668	0.8876065126559355	PIK3R1;BMP6
vesicle-mediated transport (GO:0016192)	13/410	0.49017148012316236	1.0	1.0344964787331397	0.7375959786441312	DENND1A;USO1;VPS33B;DOC2B;ADRB2;ARAP1;SYTL5;FAM160A2;ZFYVE27;RHOJ;ATP9B;RAB9B;AGFG1
positive regulation of protein serine/threonine kinase activity (GO:0071902)	4/118	0.4907322726950733	1.0	1.1059805900406448	0.7872995486064159	FLT1;ADAM8;PARP16;ADRB2
regulation of calcium ion transport into cytosol (GO:0010522)	1/22	0.4960175898867556	1.0	1.483019427554501	1.039810009498238	DIAPH1
negative regulation of protein polymerization (GO:0032272)	1/22	0.4960175898867556	1.0	1.483019427554501	1.039810009498238	TBCD
NAD biosynthetic process (GO:0009435)	1/22	0.4960175898867556	1.0	1.483019427554501	1.039810009498238	PARP16
nucleotide-excision repair, DNA incision, 3'-to lesion (GO:0006295)	1/22	0.4960175898867556	1.0	1.483019427554501	1.039810009498238	CUL4B
early endosome to late endosome transport (GO:0045022)	1/22	0.4960175898867556	1.0	1.483019427554501	1.039810009498238	FAM160A2
negative regulation of cell cycle G1/S phase transition (GO:1902807)	1/22	0.4960175898867556	1.0	1.483019427554501	1.039810009498238	GPNMB
regulation of transcription from RNA polymerase III promoter (GO:0006359)	1/22	0.4960175898867556	1.0	1.483019427554501	1.039810009498238	ZNF345
DNA catabolic process, endonucleolytic (GO:0000737)	1/22	0.4960175898867556	1.0	1.483019427554501	1.039810009498238	CASP3
cytosolic calcium ion transport (GO:0060401)	1/22	0.4960175898867556	1.0	1.483019427554501	1.039810009498238	JPH3
positive regulation of interleukin-10 production (GO:0032733)	1/22	0.4960175898867556	1.0	1.483019427554501	1.039810009498238	CD28
protein localization to cell surface (GO:0034394)	1/22	0.4960175898867556	1.0	1.483019427554501	1.039810009498238	RIC3
triglyceride catabolic process (GO:0019433)	1/22	0.4960175898867556	1.0	1.483019427554501	1.039810009498238	APOE
nucleotide-excision repair, DNA duplex unwinding (GO:0000717)	1/22	0.4960175898867556	1.0	1.483019427554501	1.039810009498238	CUL4B
C21-steroid hormone metabolic process (GO:0008207)	1/22	0.4960175898867556	1.0	1.483019427554501	1.039810009498238	AKR1C4
cellular response to unfolded protein (GO:0034620)	1/22	0.4960175898867556	1.0	1.483019427554501	1.039810009498238	HSPA6
negative regulation of nervous system development (GO:0051961)	1/22	0.4960175898867556	1.0	1.483019427554501	1.039810009498238	RFX8
negative regulation of GTPase activity (GO:0034260)	1/22	0.4960175898867556	1.0	1.483019427554501	1.039810009498238	RASA4
positive regulation of RNA splicing (GO:0033120)	1/22	0.4960175898867556	1.0	1.483019427554501	1.039810009498238	PIK3R1
regulation of bone resorption (GO:0045124)	1/22	0.4960175898867556	1.0	1.483019427554501	1.039810009498238	ADAM8
regulation of monocyte chemotaxis (GO:0090025)	1/22	0.4960175898867556	1.0	1.483019427554501	1.039810009498238	CCL5
NLS-bearing protein import into nucleus (GO:0006607)	1/22	0.4960175898867556	1.0	1.483019427554501	1.039810009498238	KPNA4
digestive system development (GO:0055123)	1/22	0.4960175898867556	1.0	1.483019427554501	1.039810009498238	GATA3
intracellular transport of virus (GO:0075733)	2/54	0.49617752840132395	1.0	1.2083862002295933	0.8468630247494314	KPNA4;NUPL2
membrane fusion (GO:0061025)	2/54	0.49617752840132395	1.0	1.2083862002295933	0.8468630247494314	VPS33B;USO1
transport of virus (GO:0046794)	2/54	0.49617752840132395	1.0	1.2083862002295933	0.8468630247494314	KPNA4;NUPL2
negative regulation of supramolecular fiber organization (GO:1902904)	2/54	0.49617752840132395	1.0	1.2083862002295933	0.8468630247494314	CHADL;TBCD
positive regulation of intracellular protein transport (GO:0090316)	5/152	0.5001085349414761	1.0	1.0732377436249678	0.7436787737542407	YWHAE;C2CD5;ITGAX;ANK3;HNMT
organic substance transport (GO:0071702)	3/87	0.5010566587884367	1.0	1.1250492209034144	0.777449617930513	SLC22A23;FLVCR1;PLEKHA8
cellular protein modification process (GO:0006464)	31/1001	0.5029455886035316	1.0	1.0104088407514182	0.6944270066965681	PHLPP1;PRKCSH;STK39;DSTYK;PORCN;LCE3B;SERP1;PENK;MACROD1;IGFBP7;ARSG;APOE;AMELX;IP6K3;MAP4K3;FBXW5;IGFBP4;KLHL2;OXSR1;PPP2R3A;PHKA2;RUNX3;LOR;GGCX;TAOK1;ALPK3;ASB4;PKN1;FAM20A;CUL4B;ASB1
regulation of cell migration (GO:0030334)	10/316	0.5041962988321473	1.0	1.032481879943007	0.7070328586628367	BST2;SERPINB3;RAP2C;FLT1;GPNMB;SEMA4D;CCL5;DPEP1;ZNF304;AMOTL1
fat cell differentiation (GO:0045444)	2/55	0.5059363290060609	1.0	1.1864155420436007	0.8083576445095826	NR4A3;INHBB
T cell activation (GO:0042110)	3/88	0.508715422814926	1.0	1.1122645706658756	0.7517423730364854	CD28;CD3E;NHEJ1
regulation of stem cell differentiation (GO:2000736)	3/88	0.508715422814926	1.0	1.1122645706658756	0.7517423730364854	ITCH;ESRRB;GATA3
regulation of protein targeting to mitochondrion (GO:1903214)	3/88	0.508715422814926	1.0	1.1122645706658756	0.7517423730364854	SREBF1;ITGAX;HNMT
negative regulation of cell migration (GO:0030336)	4/121	0.5103844199603975	1.0	1.0785595836760007	0.7254295472189827	BST2;RAP2C;DPEP1;HOXA7
regulation of axon extension involved in axon guidance (GO:0048841)	1/23	0.51148162540927	1.0	1.418540322008653	0.9510513046162558	SEMA4D
regulation of protein oligomerization (GO:0032459)	1/23	0.51148162540927	1.0	1.418540322008653	0.9510513046162558	APOE
chromosome condensation (GO:0030261)	1/23	0.51148162540927	1.0	1.418540322008653	0.9510513046162558	PAPD7
cholesterol efflux (GO:0033344)	1/23	0.51148162540927	1.0	1.418540322008653	0.9510513046162558	APOE
nucleotide-excision repair, DNA gap filling (GO:0006297)	1/23	0.51148162540927	1.0	1.418540322008653	0.9510513046162558	PAPD7
positive regulation of cell cycle G1/S phase transition (GO:1902808)	1/23	0.51148162540927	1.0	1.418540322008653	0.9510513046162558	PAGR1
neuronal action potential (GO:0019228)	1/23	0.51148162540927	1.0	1.418540322008653	0.9510513046162558	ANK3
positive regulation of ERBB signaling pathway (GO:1901186)	1/23	0.51148162540927	1.0	1.418540322008653	0.9510513046162558	ARAP1
regulation of transcription elongation from RNA polymerase II promoter (GO:0034243)	1/23	0.51148162540927	1.0	1.418540322008653	0.9510513046162558	RECQL5
TOR signaling (GO:0031929)	1/23	0.51148162540927	1.0	1.418540322008653	0.9510513046162558	GATA3
lamellipodium assembly (GO:0030032)	1/23	0.51148162540927	1.0	1.418540322008653	0.9510513046162558	ABLIM1
nucleotide-excision repair, DNA damage recognition (GO:0000715)	1/23	0.51148162540927	1.0	1.418540322008653	0.9510513046162558	CUL4B
membrane assembly (GO:0071709)	1/23	0.51148162540927	1.0	1.418540322008653	0.9510513046162558	ANK3
apoptotic nuclear changes (GO:0030262)	1/23	0.51148162540927	1.0	1.418540322008653	0.9510513046162558	CASP3
response to alkaloid (GO:0043279)	1/23	0.51148162540927	1.0	1.418540322008653	0.9510513046162558	CHRNA3
regulation of release of sequestered calcium ion into cytosol by sarcoplasmic reticulum (GO:0010880)	1/23	0.51148162540927	1.0	1.418540322008653	0.9510513046162558	ATP1A2
cellular response to amyloid-beta (GO:1904646)	1/23	0.51148162540927	1.0	1.418540322008653	0.9510513046162558	ADRB2
positive regulation of monooxygenase activity (GO:0032770)	1/23	0.51148162540927	1.0	1.418540322008653	0.9510513046162558	APOE
regulation of cell size (GO:0008361)	1/23	0.51148162540927	1.0	1.418540322008653	0.9510513046162558	VAV1
regulation of microtubule cytoskeleton organization (GO:0070507)	1/23	0.51148162540927	1.0	1.418540322008653	0.9510513046162558	TAOK1
regulation of androgen receptor signaling pathway (GO:0060765)	1/23	0.51148162540927	1.0	1.418540322008653	0.9510513046162558	HDAC1
negative regulation of axon extension (GO:0030517)	1/23	0.51148162540927	1.0	1.418540322008653	0.9510513046162558	SEMA4D
granulocyte chemotaxis (GO:0071621)	2/56	0.5155713583409045	1.0	1.1652295502213936	0.771940759279278	CCL5;PDE4B
chordate embryonic development (GO:0043009)	2/56	0.5155713583409045	1.0	1.1652295502213936	0.771940759279278	DEAF1;GATA3
cellular iron ion homeostasis (GO:0006879)	2/56	0.5155713583409045	1.0	1.1652295502213936	0.771940759279278	FLVCR1;BMP6
autophagosome organization (GO:1905037)	2/56	0.5155713583409045	1.0	1.1652295502213936	0.771940759279278	TRAPPC8;ATG2B
glycosaminoglycan catabolic process (GO:0006027)	2/56	0.5155713583409045	1.0	1.1652295502213936	0.771940759279278	NAGLU;LUM
sulfur compound biosynthetic process (GO:0044272)	4/122	0.5168586674013301	1.0	1.0697189313507875	0.7059993179935293	SLC35B3;GGTLC1;MAT2A;LUM
positive regulation of cell migration (GO:0030335)	7/221	0.5185386561040062	1.0	1.0334162526850368	0.6786865135633381	SERPINB3;FLT1;GPNMB;SEMA4D;CCL5;ZNF304;PLCG1
cellular calcium ion homeostasis (GO:0006874)	4/123	0.5232927798959415	1.0	1.0610220294698869	0.687132893492111	YWHAE;SLC24A1;CCL5;OCM2
regulation of JNK cascade (GO:0046328)	3/90	0.5238455607279127	1.0	1.0875475802066341	0.7031629902536396	ITCH;PHLPP1;TAOK1
cellular respiration (GO:0045333)	2/57	0.5250810263953923	1.0	1.1447869265332988	0.7374748201915956	NR4A3;CYCS
protein homotetramerization (GO:0051289)	2/57	0.5250810263953923	1.0	1.1447869265332988	0.7374748201915956	ALDH1A3;DPYS
histone monoubiquitination (GO:0010390)	1/24	0.5264719162829302	1.0	1.3594344752582925	0.8721550968244306	CUL4B
histone mRNA metabolic process (GO:0008334)	1/24	0.5264719162829302	1.0	1.3594344752582925	0.8721550968244306	SNRPB
Golgi to plasma membrane protein transport (GO:0043001)	1/24	0.5264719162829302	1.0	1.3594344752582925	0.8721550968244306	ANK3
positive regulation of purine nucleotide biosynthetic process (GO:1900373)	1/24	0.5264719162829302	1.0	1.3594344752582925	0.8721550968244306	APOE
negative regulation of G1/S transition of mitotic cell cycle (GO:2000134)	1/24	0.5264719162829302	1.0	1.3594344752582925	0.8721550968244306	GPNMB
cellular modified amino acid biosynthetic process (GO:0042398)	1/24	0.5264719162829302	1.0	1.3594344752582925	0.8721550968244306	CARNS1
camera-type eye development (GO:0043010)	1/24	0.5264719162829302	1.0	1.3594344752582925	0.8721550968244306	ALDH1A3
negative regulation of cyclin-dependent protein serine/threonine kinase activity (GO:0045736)	1/24	0.5264719162829302	1.0	1.3594344752582925	0.8721550968244306	HEXIM1
neuromuscular synaptic transmission (GO:0007274)	1/24	0.5264719162829302	1.0	1.3594344752582925	0.8721550968244306	CHRNA3
positive regulation of endopeptidase activity (GO:0010950)	1/24	0.5264719162829302	1.0	1.3594344752582925	0.8721550968244306	SERPINB3
eosinophil chemotaxis (GO:0048245)	1/24	0.5264719162829302	1.0	1.3594344752582925	0.8721550968244306	CCL5
axoneme assembly (GO:0035082)	1/24	0.5264719162829302	1.0	1.3594344752582925	0.8721550968244306	DNAAF2
regulation of transmembrane transport (GO:0034762)	1/24	0.5264719162829302	1.0	1.3594344752582925	0.8721550968244306	KCNJ8
cellular senescence (GO:0090398)	1/24	0.5264719162829302	1.0	1.3594344752582925	0.8721550968244306	ID2
negative regulation of endothelial cell apoptotic process (GO:2000352)	1/24	0.5264719162829302	1.0	1.3594344752582925	0.8721550968244306	GATA3
eosinophil migration (GO:0072677)	1/24	0.5264719162829302	1.0	1.3594344752582925	0.8721550968244306	CCL5
cilium-dependent cell motility (GO:0060285)	1/24	0.5264719162829302	1.0	1.3594344752582925	0.8721550968244306	DNAAF2
chaperone mediated protein folding requiring cofactor (GO:0051085)	1/24	0.5264719162829302	1.0	1.3594344752582925	0.8721550968244306	HSPA6
regulation of neuronal synaptic plasticity (GO:0048168)	1/24	0.5264719162829302	1.0	1.3594344752582925	0.8721550968244306	APOE
fatty acid derivative biosynthetic process (GO:1901570)	1/24	0.5264719162829302	1.0	1.3594344752582925	0.8721550968244306	FASN
mammary gland development (GO:0030879)	1/24	0.5264719162829302	1.0	1.3594344752582925	0.8721550968244306	GLI2
actin nucleation (GO:0045010)	1/24	0.5264719162829302	1.0	1.3594344752582925	0.8721550968244306	ARPC5
cGMP biosynthetic process (GO:0006182)	1/24	0.5264719162829302	1.0	1.3594344752582925	0.8721550968244306	ADCY9
cytoplasmic pattern recognition receptor signaling pathway (GO:0002753)	1/24	0.5264719162829302	1.0	1.3594344752582925	0.8721550968244306	ITCH
chemical synaptic transmission (GO:0007268)	9/289	0.5280806827204784	1.0	1.0160479123037758	0.6487528902503648	RIC3;GLRA2;CHRNA3;GLRA3;PENK;GABRA3;APOE;PCDHB12;OR6T1
positive regulation of MAPK cascade (GO:0043410)	9/289	0.5280806827204784	1.0	1.0160479123037758	0.6487528902503648	SOX2;DSTYK;FLT1;GPNMB;TAOK1;CCL5;P2RY1;ADAM8;ADRB2
organic anion transport (GO:0015711)	4/124	0.5296856856971297	1.0	1.0524654001999685	0.6688117604711792	SLC22A23;SLC26A8;SLC4A11;SLC26A7
cellular response to acid chemical (GO:0071229)	3/91	0.531314066126743	1.0	1.0755965078966712	0.6802093515433799	GLRA2;RRAGB;AKR1C4
response to light stimulus (GO:0009416)	2/58	0.5344639564185094	1.0	1.1250492209034144	0.7048331945702886	SLC24A1;MAP4K3
autophagosome assembly (GO:0000045)	2/58	0.5344639564185094	1.0	1.1250492209034144	0.7048331945702886	TRAPPC8;ATG2B
integrin-mediated signaling pathway (GO:0007229)	2/58	0.5344639564185094	1.0	1.1250492209034144	0.7048331945702886	ZNF304;CDH17
neutrophil migration (GO:1990266)	2/58	0.5344639564185094	1.0	1.1250492209034144	0.7048331945702886	CCL5;PDE4B
sodium ion transport (GO:0006814)	2/58	0.5344639564185094	1.0	1.1250492209034144	0.7048331945702886	SLC4A11;ATP1A2
cilium organization (GO:0044782)	6/192	0.5385830649019973	1.0	1.0195758564437194	0.6309273469718297	IFT20;IQCB1;IFT74;ABLIM1;ALPK3;CLUAP1
positive regulation of cellular biosynthetic process (GO:0031328)	5/159	0.5400689358316952	1.0	1.0259882832138056	0.6320687911025713	SREBF1;CCL5;BCL3;CD28;GLI2
heterotypic cell-cell adhesion (GO:0034113)	1/25	0.5410029527945822	1.0	1.3050570962479608	0.8017364334354316	ITGAX
negative regulation of wound healing (GO:0061045)	1/25	0.5410029527945822	1.0	1.3050570962479608	0.8017364334354316	APOE
regulation of voltage-gated calcium channel activity (GO:1901385)	1/25	0.5410029527945822	1.0	1.3050570962479608	0.8017364334354316	PDE4B
positive regulation of phosphatidylinositol 3-kinase activity (GO:0043552)	1/25	0.5410029527945822	1.0	1.3050570962479608	0.8017364334354316	FLT1
response to copper ion (GO:0046688)	1/25	0.5410029527945822	1.0	1.3050570962479608	0.8017364334354316	MT1M
protein import into nucleus, translocation (GO:0000060)	1/25	0.5410029527945822	1.0	1.3050570962479608	0.8017364334354316	BCL3
glial cell differentiation (GO:0010001)	1/25	0.5410029527945822	1.0	1.3050570962479608	0.8017364334354316	SOX2
lamellipodium organization (GO:0097581)	1/25	0.5410029527945822	1.0	1.3050570962479608	0.8017364334354316	ABLIM1
nucleotide-binding domain, leucine rich repeat containing receptor signaling pathway (GO:0035872)	1/25	0.5410029527945822	1.0	1.3050570962479608	0.8017364334354316	ITCH
cyclic nucleotide metabolic process (GO:0009187)	1/25	0.5410029527945822	1.0	1.3050570962479608	0.8017364334354316	ADCY9
inorganic cation import across plasma membrane (GO:0098659)	1/25	0.5410029527945822	1.0	1.3050570962479608	0.8017364334354316	TRPV6
regulation of ryanodine-sensitive calcium-release channel activity (GO:0060314)	1/25	0.5410029527945822	1.0	1.3050570962479608	0.8017364334354316	JPH3
response to amyloid-beta (GO:1904645)	1/25	0.5410029527945822	1.0	1.3050570962479608	0.8017364334354316	ADRB2
positive regulation of nuclear division (GO:0051785)	1/25	0.5410029527945822	1.0	1.3050570962479608	0.8017364334354316	CD28
regulation of interleukin-10 production (GO:0032653)	1/25	0.5410029527945822	1.0	1.3050570962479608	0.8017364334354316	CD28
positive regulation of filopodium assembly (GO:0051491)	1/25	0.5410029527945822	1.0	1.3050570962479608	0.8017364334354316	ARAP1
response to alcohol (GO:0097305)	1/25	0.5410029527945822	1.0	1.3050570962479608	0.8017364334354316	CSN1S1
monocarboxylic acid catabolic process (GO:0072329)	1/25	0.5410029527945822	1.0	1.3050570962479608	0.8017364334354316	CYP26B1
cellular response to epidermal growth factor stimulus (GO:0071364)	1/25	0.5410029527945822	1.0	1.3050570962479608	0.8017364334354316	PLCG1
cellular response to vascular endothelial growth factor stimulus (GO:0035924)	1/25	0.5410029527945822	1.0	1.3050570962479608	0.8017364334354316	FLT1
regulation of apoptotic signaling pathway (GO:2001233)	1/25	0.5410029527945822	1.0	1.3050570962479608	0.8017364334354316	SGMS1
regulation of viral release from host cell (GO:1902186)	1/25	0.5410029527945822	1.0	1.3050570962479608	0.8017364334354316	TRIM25
long-chain fatty acid transport (GO:0015909)	1/25	0.5410029527945822	1.0	1.3050570962479608	0.8017364334354316	APOE
negative regulation of insulin receptor signaling pathway (GO:0046627)	1/25	0.5410029527945822	1.0	1.3050570962479608	0.8017364334354316	GRB10
long-chain fatty-acyl-CoA metabolic process (GO:0035336)	1/25	0.5410029527945822	1.0	1.3050570962479608	0.8017364334354316	ELOVL7
respiratory tube development (GO:0030323)	1/25	0.5410029527945822	1.0	1.3050570962479608	0.8017364334354316	GLI2
positive regulation of neutrophil migration (GO:1902624)	1/25	0.5410029527945822	1.0	1.3050570962479608	0.8017364334354316	ADAM8
positive regulation of Rho protein signal transduction (GO:0035025)	1/25	0.5410029527945822	1.0	1.3050570962479608	0.8017364334354316	AKAP13
positive regulation of calcium ion transmembrane transport (GO:1904427)	1/25	0.5410029527945822	1.0	1.3050570962479608	0.8017364334354316	PLCG1
positive regulation of embryonic development (GO:0040019)	1/25	0.5410029527945822	1.0	1.3050570962479608	0.8017364334354316	GATA3
signal transduction in response to DNA damage (GO:0042770)	1/25	0.5410029527945822	1.0	1.3050570962479608	0.8017364334354316	BCL3
renal system development (GO:0072001)	2/59	0.5437189733298465	1.0	1.1059805900406448	0.6738991442475947	GATA3;GLI2
cell morphogenesis (GO:0000902)	2/59	0.5437189733298465	1.0	1.1059805900406448	0.6738991442475947	NOX4;ADAM8
dicarboxylic acid metabolic process (GO:0043648)	2/59	0.5437189733298465	1.0	1.1059805900406448	0.6738991442475947	AADAT;IDH2
protein transport (GO:0015031)	10/326	0.5439974437517732	1.0	1.0008106566318717	0.6093042675796854	TIMM8B;USO1;VPS33B;SYNDIG1;ARHGAP1;COPZ2;ANK3;APOE;RAB9B;WLS
cellular transition metal ion homeostasis (GO:0046916)	3/93	0.5460514352130789	1.0	1.0524654001999685	0.6367858801106805	MT1M;FLVCR1;BMP6
regulation of stress fiber assembly (GO:0051492)	2/60	0.5528450927397809	1.0	1.0875475802066341	0.6445649138978538	ARHGAP28;ARAP1
response to reactive oxygen species (GO:0000302)	2/60	0.5528450927397809	1.0	1.0875475802066341	0.6445649138978538	CRYGD;APOE
membrane lipid biosynthetic process (GO:0046467)	2/60	0.5528450927397809	1.0	1.0875475802066341	0.6445649138978538	SGMS1;ELOVL7
positive regulation of mitochondrion organization (GO:0010822)	4/128	0.5548253750153369	1.0	1.0195758564437194	0.6006340276887604	PDCD5;ITGAX;APOPT1;HNMT
bile acid biosynthetic process (GO:0006699)	1/26	0.5550887826962805	1.0	1.2548625925461163	0.7386462657889613	AKR1C4
positive regulation of glucose import (GO:0046326)	1/26	0.5550887826962805	1.0	1.2548625925461163	0.7386462657889613	PIK3R1
cytoskeleton-dependent intracellular transport (GO:0030705)	1/26	0.5550887826962805	1.0	1.2548625925461163	0.7386462657889613	MYO10
response to growth factor (GO:0070848)	1/26	0.5550887826962805	1.0	1.2548625925461163	0.7386462657889613	SOX2
regulation of transcription regulatory region DNA binding (GO:2000677)	1/26	0.5550887826962805	1.0	1.2548625925461163	0.7386462657889613	GATA3
lipid modification (GO:0030258)	1/26	0.5550887826962805	1.0	1.2548625925461163	0.7386462657889613	CYP4A22
regulation of centrosome cycle (GO:0046605)	1/26	0.5550887826962805	1.0	1.2548625925461163	0.7386462657889613	FBXW5
nucleotide biosynthetic process (GO:0009165)	1/26	0.5550887826962805	1.0	1.2548625925461163	0.7386462657889613	ADCY9
regulation of NF-kappaB import into nucleus (GO:0042345)	1/26	0.5550887826962805	1.0	1.2548625925461163	0.7386462657889613	BCL3
response to ketone (GO:1901654)	1/26	0.5550887826962805	1.0	1.2548625925461163	0.7386462657889613	CSN1S1
negative chemotaxis (GO:0050919)	1/26	0.5550887826962805	1.0	1.2548625925461163	0.7386462657889613	SEMA4D
tRNA methylation (GO:0030488)	1/26	0.5550887826962805	1.0	1.2548625925461163	0.7386462657889613	METTL1
negative regulation of catalytic activity (GO:0043086)	1/26	0.5550887826962805	1.0	1.2548625925461163	0.7386462657889613	SERPINB3
regulation of cardiac muscle cell contraction (GO:0086004)	1/26	0.5550887826962805	1.0	1.2548625925461163	0.7386462657889613	PDE4B
regulation of viral entry into host cell (GO:0046596)	1/26	0.5550887826962805	1.0	1.2548625925461163	0.7386462657889613	TRIM25
GPI anchor metabolic process (GO:0006505)	1/26	0.5550887826962805	1.0	1.2548625925461163	0.7386462657889613	PIGP
cation transmembrane transport (GO:0098655)	1/26	0.5550887826962805	1.0	1.2548625925461163	0.7386462657889613	TIMM8B
regulation of tyrosine phosphorylation of STAT protein (GO:0042509)	2/61	0.5618415103523421	1.0	1.0697189313507875	0.6167309163853886	CCL5;IL22RA2
regulation of vesicle fusion (GO:0031338)	2/61	0.5618415103523421	1.0	1.0697189313507875	0.6167309163853886	C2CD5;DOC2B
negative regulation of viral life cycle (GO:1903901)	2/61	0.5618415103523421	1.0	1.0697189313507875	0.6167309163853886	BST2;CCL5
protein targeting to membrane (GO:0006612)	2/61	0.5618415103523421	1.0	1.0697189313507875	0.6167309163853886	RTP4;TRAM1
positive regulation of cellular amide metabolic process (GO:0034250)	2/61	0.5618415103523421	1.0	1.0697189313507875	0.6167309163853886	BCL3;CD28
neuron projection morphogenesis (GO:0048812)	5/163	0.5622256213298613	1.0	1.0008106566318717	0.576318866493354	NTNG2;NYAP1;LUM;ANK3;CNTN4
positive regulation of protein metabolic process (GO:0051247)	3/96	0.5676413472919929	1.0	1.0195758564437194	0.5773506224728208	FZR1;ITCH;APOE
protein localization to nucleus (GO:0034504)	3/96	0.5676413472919929	1.0	1.0195758564437194	0.5773506224728208	IPO9;BCL3;TNPO3
regulation of cell death (GO:0010941)	3/96	0.5676413472919929	1.0	1.0195758564437194	0.5773506224728208	CCL5;PARP16;PRODH
regulation of cilium assembly (GO:1902017)	1/27	0.5687430247190204	1.0	1.2083862002295933	0.6819244432632191	IFT20
positive regulation of lipid kinase activity (GO:0090218)	1/27	0.5687430247190204	1.0	1.2083862002295933	0.6819244432632191	FLT1
response to hexose (GO:0009746)	1/27	0.5687430247190204	1.0	1.2083862002295933	0.6819244432632191	HNF4A
negative regulation of synaptic transmission (GO:0050805)	1/27	0.5687430247190204	1.0	1.2083862002295933	0.6819244432632191	SLC24A1
peptidyl-glutamic acid modification (GO:0018200)	1/27	0.5687430247190204	1.0	1.2083862002295933	0.6819244432632191	GGCX
endocytic recycling (GO:0032456)	1/27	0.5687430247190204	1.0	1.2083862002295933	0.6819244432632191	DENND1A
negative regulation of microtubule polymerization or depolymerization (GO:0031111)	1/27	0.5687430247190204	1.0	1.2083862002295933	0.6819244432632191	TBCD
negative regulation of small GTPase mediated signal transduction (GO:0051058)	1/27	0.5687430247190204	1.0	1.2083862002295933	0.6819244432632191	RASA4
transcription from RNA polymerase III promoter (GO:0006383)	1/27	0.5687430247190204	1.0	1.2083862002295933	0.6819244432632191	ZNF345
negative regulation of myeloid leukocyte differentiation (GO:0002762)	1/27	0.5687430247190204	1.0	1.2083862002295933	0.6819244432632191	HOXA7
negative regulation of cell-matrix adhesion (GO:0001953)	1/27	0.5687430247190204	1.0	1.2083862002295933	0.6819244432632191	HOXA7
regulation of neurotransmitter secretion (GO:0046928)	1/27	0.5687430247190204	1.0	1.2083862002295933	0.6819244432632191	CHRNA3
regulation of autophagy of mitochondrion (GO:1903146)	1/27	0.5687430247190204	1.0	1.2083862002295933	0.6819244432632191	SREBF1
cellular response to topologically incorrect protein (GO:0035967)	1/27	0.5687430247190204	1.0	1.2083862002295933	0.6819244432632191	HSPA6
positive regulation of catabolic process (GO:0009896)	2/62	0.5707075920985936	1.0	1.0524654001999685	0.5903050027826405	FZR1;ITCH
diterpenoid metabolic process (GO:0016101)	2/62	0.5707075920985936	1.0	1.0524654001999685	0.5903050027826405	APOE;AKR1C4
cellular amide metabolic process (GO:0043603)	2/62	0.5707075920985936	1.0	1.0524654001999685	0.5903050027826405	FASN;FUT3
stress-activated MAPK cascade (GO:0051403)	2/62	0.5707075920985936	1.0	1.0524654001999685	0.5903050027826405	ADORA2B;MAP4K3
establishment of protein localization to organelle (GO:0072594)	2/62	0.5707075920985936	1.0	1.0524654001999685	0.5903050027826405	IPO9;TNPO3
regulation of translational initiation (GO:0006446)	2/62	0.5707075920985936	1.0	1.0524654001999685	0.5903050027826405	CCL5;EIF1B
regulation of mitotic cell cycle (GO:0007346)	5/165	0.5731003564801858	1.0	0.9886796183696673	0.5503924419434721	TAOK1;STK39;OXSR1;MAP4K3;TTC28
kidney development (GO:0001822)	2/63	0.5794428640440821	1.0	1.0357596001967944	0.5652018087758929	GATA3;GLI2
oligosaccharide metabolic process (GO:0009311)	2/63	0.5794428640440821	1.0	1.0357596001967944	0.5652018087758929	NEU2;FUT3
iron ion homeostasis (GO:0055072)	2/63	0.5794428640440821	1.0	1.0357596001967944	0.5652018087758929	FLVCR1;BMP6
negative regulation of neuron apoptotic process (GO:0043524)	2/63	0.5794428640440821	1.0	1.0357596001967944	0.5652018087758929	ADAM8;APOE
histone modification (GO:0016570)	3/98	0.5816791203757787	1.0	0.9987681859040516	0.5411688812345706	HDAC1;USP21;MIER2
response to UV (GO:0009411)	3/98	0.5816791203757787	1.0	0.9987681859040516	0.5411688812345706	PAPD7;BCL3;MAP4K3
protein phosphorylation (GO:0006468)	14/470	0.5817883182047743	1.0	0.971851029120822	0.5264017608343118	FLT1;PKDCC;STK39;OXSR1;PHKA2;RUNX3;DSTYK;GRK5;TAOK1;ALPK3;PKN1;FAM20A;IP6K3;MAP4K3
regulation of TORC1 signaling (GO:1903432)	1/28	0.5819788817478636	1.0	1.1652295502213936	0.6307633623463427	RRAGB
negative regulation of intracellular steroid hormone receptor signaling pathway (GO:0033144)	1/28	0.5819788817478636	1.0	1.1652295502213936	0.6307633623463427	HDAC1
hydrogen ion transmembrane transport (GO:1902600)	1/28	0.5819788817478636	1.0	1.1652295502213936	0.6307633623463427	SLC4A11
cellular response to alcohol (GO:0097306)	1/28	0.5819788817478636	1.0	1.1652295502213936	0.6307633623463427	GLRA2
RNA phosphodiester bond hydrolysis (GO:0090501)	1/28	0.5819788817478636	1.0	1.1652295502213936	0.6307633623463427	LACTB2
cellular amino acid biosynthetic process (GO:0008652)	1/28	0.5819788817478636	1.0	1.1652295502213936	0.6307633623463427	DPAGT1
positive regulation of phosphate metabolic process (GO:0045937)	1/28	0.5819788817478636	1.0	1.1652295502213936	0.6307633623463427	CCL5
lytic vacuole organization (GO:0080171)	1/28	0.5819788817478636	1.0	1.1652295502213936	0.6307633623463427	FAM160A2
protein K11-linked ubiquitination (GO:0070979)	1/28	0.5819788817478636	1.0	1.1652295502213936	0.6307633623463427	FZR1
positive regulation of phospholipid metabolic process (GO:1903727)	1/28	0.5819788817478636	1.0	1.1652295502213936	0.6307633623463427	FLT1
regulation of NIK/NF-kappaB signaling (GO:1901222)	1/28	0.5819788817478636	1.0	1.1652295502213936	0.6307633623463427	HDAC7
production of miRNAs involved in gene silencing by miRNA (GO:0035196)	1/28	0.5819788817478636	1.0	1.1652295502213936	0.6307633623463427	ZC3H7B
neural crest cell migration (GO:0001755)	1/28	0.5819788817478636	1.0	1.1652295502213936	0.6307633623463427	SEMA4D
cGMP metabolic process (GO:0046068)	1/28	0.5819788817478636	1.0	1.1652295502213936	0.6307633623463427	ADCY9
dopamine receptor signaling pathway (GO:0007212)	1/28	0.5819788817478636	1.0	1.1652295502213936	0.6307633623463427	SULT1A3
regulation of defense response to virus by virus (GO:0050690)	1/28	0.5819788817478636	1.0	1.1652295502213936	0.6307633623463427	CD28
ventricular septum development (GO:0003281)	1/28	0.5819788817478636	1.0	1.1652295502213936	0.6307633623463427	GATA3
nucleotide-binding oligomerization domain containing signaling pathway (GO:0070423)	1/28	0.5819788817478636	1.0	1.1652295502213936	0.6307633623463427	ITCH
protein export from nucleus (GO:0006611)	1/28	0.5819788817478636	1.0	1.1652295502213936	0.6307633623463427	NUPL2
primary neural tube formation (GO:0014020)	1/28	0.5819788817478636	1.0	1.1652295502213936	0.6307633623463427	DEAF1
bicellular tight junction assembly (GO:0070830)	1/28	0.5819788817478636	1.0	1.1652295502213936	0.6307633623463427	TBCD
regulation of cell growth (GO:0001558)	6/201	0.5834962228556408	1.0	0.9739232061551947	0.5246692805449998	BST2;ITCH;FRZB;HNF4A;OSGIN2;DCBLD2
homophilic cell adhesion via plasma membrane adhesion molecules (GO:0007156)	2/64	0.5880470036593107	1.0	1.0195758564437194	0.5413421656630208	CD84;CDH17
NADH dehydrogenase complex assembly (GO:0010257)	2/64	0.5880470036593107	1.0	1.0195758564437194	0.5413421656630208	NDUFA7;NDUFV3
mitochondrial respiratory chain complex I biogenesis (GO:0097031)	2/64	0.5880470036593107	1.0	1.0195758564437194	0.5413421656630208	NDUFA7;NDUFV3
mitochondrial respiratory chain complex I assembly (GO:0032981)	2/64	0.5880470036593107	1.0	1.0195758564437194	0.5413421656630208	NDUFA7;NDUFV3
positive regulation of cell adhesion (GO:0045785)	2/64	0.5880470036593107	1.0	1.0195758564437194	0.5413421656630208	CCL5;ADAM8
positive regulation of multicellular organismal process (GO:0051240)	6/202	0.5883483891145082	1.0	0.9691018041445253	0.514046492381935	SERPINB3;HCAR2;ESRRB;INHBB;PLCG1;SOX5
small GTPase mediated signal transduction (GO:0007264)	3/99	0.5885888730987122	1.0	0.9886796183696673	0.5240272355263728	NRAS;ARHGAP1;ZNF304
regulation of striated muscle contraction (GO:0006942)	1/29	0.5948091532933611	1.0	1.1250492209034144	0.5844795810941074	ATP1A2
cellular response to cadmium ion (GO:0071276)	1/29	0.5948091532933611	1.0	1.1250492209034144	0.5844795810941074	MT1M
nucleotide-excision repair, preincision complex assembly (GO:0006294)	1/29	0.5948091532933611	1.0	1.1250492209034144	0.5844795810941074	CUL4B
keratan sulfate biosynthetic process (GO:0018146)	1/29	0.5948091532933611	1.0	1.1250492209034144	0.5844795810941074	LUM
tube closure (GO:0060606)	1/29	0.5948091532933611	1.0	1.1250492209034144	0.5844795810941074	DEAF1
lung development (GO:0030324)	1/29	0.5948091532933611	1.0	1.1250492209034144	0.5844795810941074	GLI2
superoxide metabolic process (GO:0006801)	1/29	0.5948091532933611	1.0	1.1250492209034144	0.5844795810941074	NOX4
cortical cytoskeleton organization (GO:0030865)	1/29	0.5948091532933611	1.0	1.1250492209034144	0.5844795810941074	RHOJ
protein alkylation (GO:0008213)	1/29	0.5948091532933611	1.0	1.1250492209034144	0.5844795810941074	SNRPB
positive regulation of transcription from RNA polymerase II promoter in response to stress (GO:0036003)	1/29	0.5948091532933611	1.0	1.1250492209034144	0.5844795810941074	HSFY1
negative regulation of lymphocyte proliferation (GO:0050672)	1/29	0.5948091532933611	1.0	1.1250492209034144	0.5844795810941074	GPNMB
regulation of keratinocyte differentiation (GO:0045616)	1/29	0.5948091532933611	1.0	1.1250492209034144	0.5844795810941074	HOXA7
coenzyme biosynthetic process (GO:0009108)	1/29	0.5948091532933611	1.0	1.1250492209034144	0.5844795810941074	MAT2A
negative regulation of epithelial cell apoptotic process (GO:1904036)	1/29	0.5948091532933611	1.0	1.1250492209034144	0.5844795810941074	GATA3
positive regulation of epidermal growth factor receptor signaling pathway (GO:0045742)	1/29	0.5948091532933611	1.0	1.1250492209034144	0.5844795810941074	ARAP1
semaphorin-plexin signaling pathway (GO:0071526)	1/29	0.5948091532933611	1.0	1.1250492209034144	0.5844795810941074	SEMA4D
amino acid transmembrane transport (GO:0003333)	1/29	0.5948091532933611	1.0	1.1250492209034144	0.5844795810941074	SLC38A10
respiratory system development (GO:0060541)	1/29	0.5948091532933611	1.0	1.1250492209034144	0.5844795810941074	GLI2
cellular response to transforming growth factor beta stimulus (GO:0071560)	3/100	0.5954249320932791	1.0	0.9787928221859706	0.5074844601145223	COL1A2;PDCD5;SOX5
regulation of lipid metabolic process (GO:0019216)	3/100	0.5954249320932791	1.0	0.9787928221859706	0.5074844601145223	HMGCS1;ID2;HNF4A
cellular response to type I interferon (GO:0071357)	2/65	0.5965198306864808	1.0	1.003890074036893	0.5186525716381377	BST2;SP100
regulation of myeloid cell differentiation (GO:0045637)	2/65	0.5965198306864808	1.0	1.003890074036893	0.5186525716381377	NR4A3;HDAC1
cellular response to reactive oxygen species (GO:0034614)	2/65	0.5965198306864808	1.0	1.003890074036893	0.5186525716381377	CRYGD;DPEP1
DNA synthesis involved in DNA repair (GO:0000731)	2/65	0.5965198306864808	1.0	1.003890074036893	0.5186525716381377	PAPD7;TRIM25
type I interferon signaling pathway (GO:0060337)	2/65	0.5965198306864808	1.0	1.003890074036893	0.5186525716381377	BST2;SP100
negative regulation of cell adhesion (GO:0007162)	2/65	0.5965198306864808	1.0	1.003890074036893	0.5186525716381377	SEMA4D;TBCD
cellular divalent inorganic cation homeostasis (GO:0072503)	3/101	0.6021866782785243	1.0	0.9691018041445253	0.49151659742078124	SLC24A1;CCL5;MT1M
intrinsic apoptotic signaling pathway (GO:0097193)	3/101	0.6021866782785243	1.0	0.9691018041445253	0.49151659742078124	CYCS;APOPT1;PRODH
sphingolipid biosynthetic process (GO:0030148)	2/66	0.604861298943486	1.0	0.9886796183696673	0.49706471420195436	SGMS1;ELOVL7
anterograde trans-synaptic signaling (GO:0098916)	7/240	0.6059925208540288	1.0	0.9516041326808048	0.4766467432977338	GLRA2;CHRNA3;GLRA3;PENK;GABRA3;PCDHB12;OR6T1
regulation of actin cytoskeleton reorganization (GO:2000249)	1/30	0.60724624804579	1.0	1.0875475802066341	0.5424914515692104	BAIAP2L2
regulation of protein insertion into mitochondrial membrane involved in apoptotic signaling pathway (GO:1900739)	1/30	0.60724624804579	1.0	1.0875475802066341	0.5424914515692104	YWHAE
negative regulation of stress-activated MAPK cascade (GO:0032873)	1/30	0.60724624804579	1.0	1.0875475802066341	0.5424914515692104	ITCH
smoothened signaling pathway (GO:0007224)	1/30	0.60724624804579	1.0	1.0875475802066341	0.5424914515692104	GLI2
beta-catenin-TCF complex assembly (GO:1904837)	1/30	0.60724624804579	1.0	1.0875475802066341	0.5424914515692104	HDAC1
cellular response to cAMP (GO:0071320)	1/30	0.60724624804579	1.0	1.0875475802066341	0.5424914515692104	SLC5A5
bile acid and bile salt transport (GO:0015721)	1/30	0.60724624804579	1.0	1.0875475802066341	0.5424914515692104	AKR1C4
cyclic purine nucleotide metabolic process (GO:0052652)	1/30	0.60724624804579	1.0	1.0875475802066341	0.5424914515692104	ADCY9
protein palmitoylation (GO:0018345)	1/30	0.60724624804579	1.0	1.0875475802066341	0.5424914515692104	ABHD17B
'de novo' posttranslational protein folding (GO:0051084)	1/30	0.60724624804579	1.0	1.0875475802066341	0.5424914515692104	HSPA6
regulation of intracellular estrogen receptor signaling pathway (GO:0033146)	1/30	0.60724624804579	1.0	1.0875475802066341	0.5424914515692104	PAGR1
protein localization to lysosome (GO:0061462)	1/30	0.60724624804579	1.0	1.0875475802066341	0.5424914515692104	CACNG2
regulation of developmental growth (GO:0048638)	1/30	0.60724624804579	1.0	1.0875475802066341	0.5424914515692104	APOE
positive regulation of phospholipase C activity (GO:0010863)	1/30	0.60724624804579	1.0	1.0875475802066341	0.5424914515692104	FLT1
positive regulation of protein insertion into mitochondrial membrane involved in apoptotic signaling pathway (GO:1900740)	1/30	0.60724624804579	1.0	1.0875475802066341	0.5424914515692104	YWHAE
response to estradiol (GO:0032355)	1/30	0.60724624804579	1.0	1.0875475802066341	0.5424914515692104	CSN1S1
ATP-dependent chromatin remodeling (GO:0043044)	1/30	0.60724624804579	1.0	1.0875475802066341	0.5424914515692104	HDAC1
regulation of blood coagulation (GO:0030193)	1/30	0.60724624804579	1.0	1.0875475802066341	0.5424914515692104	APOE
bile acid metabolic process (GO:0008206)	1/30	0.60724624804579	1.0	1.0875475802066341	0.5424914515692104	AKR1C4
regulation of cytosolic calcium ion concentration (GO:0051480)	4/137	0.6086353290702081	1.0	0.9525964206189494	0.47299841008479876	YWHAE;PTGFR;P2RY1;OCM2
positive regulation of hydrolase activity (GO:0051345)	5/172	0.6100118951774968	1.0	0.9484426571569483	0.46879322215745095	SEMA4D;DOCK9;CCL5;ATP1B2;ARAP1
plasma membrane bounded cell projection assembly (GO:0120031)	7/241	0.6103627109335574	1.0	0.9476555678149093	0.4678593453127297	IFT20;IQCB1;IFT74;ABLIM1;ALPK3;CLUAP1;MTSS1
sensory perception of smell (GO:0007608)	7/241	0.6103627109335574	1.0	0.9476555678149093	0.4678593453127297	OR2B2;OR10V1;OR10G4;OR2T29;OR2J3;OR5K1;OR13D1
positive regulation of synaptic transmission (GO:0050806)	2/67	0.6130714882336183	1.0	0.9739232061551947	0.4765150393828394	SLC24A1;CACNG2
regulation of TOR signaling (GO:0032006)	2/67	0.6130714882336183	1.0	0.9739232061551947	0.4765150393828394	RRAGB;RHEB
regulation of cardiac conduction (GO:1903779)	2/67	0.6130714882336183	1.0	0.9739232061551947	0.4765150393828394	ATP1A2;ATP1B2
cellular response to UV (GO:0034644)	2/67	0.6130714882336183	1.0	0.9739232061551947	0.4765150393828394	PAPD7;CUL4B
positive regulation of angiogenesis (GO:0045766)	3/103	0.6154850796348138	1.0	0.9502842933844375	0.46121532621645467	FLT1;ZNF304;PLCG1
regulation of dendritic spine development (GO:0060998)	1/31	0.6193021954886218	1.0	1.0524654001999685	0.5043013481357452	APOE
positive regulation of ubiquitin-protein transferase activity (GO:0051443)	1/31	0.6193021954886218	1.0	1.0524654001999685	0.5043013481357452	FZR1
negative regulation of blood vessel endothelial cell migration (GO:0043537)	1/31	0.6193021954886218	1.0	1.0524654001999685	0.5043013481357452	APOE
positive regulation of release of sequestered calcium ion into cytosol (GO:0051281)	1/31	0.6193021954886218	1.0	1.0524654001999685	0.5043013481357452	PLCG1
regulation of protein tyrosine kinase activity (GO:0061097)	1/31	0.6193021954886218	1.0	1.0524654001999685	0.5043013481357452	RAP2C
renal water homeostasis (GO:0003091)	1/31	0.6193021954886218	1.0	1.0524654001999685	0.5043013481357452	ADCY9
skeletal system morphogenesis (GO:0048705)	1/31	0.6193021954886218	1.0	1.0524654001999685	0.5043013481357452	CYP26B1
zinc ion homeostasis (GO:0055069)	1/31	0.6193021954886218	1.0	1.0524654001999685	0.5043013481357452	MT1M
cellular zinc ion homeostasis (GO:0006882)	1/31	0.6193021954886218	1.0	1.0524654001999685	0.5043013481357452	MT1M
positive regulation of insulin secretion (GO:0032024)	1/31	0.6193021954886218	1.0	1.0524654001999685	0.5043013481357452	DOC2B
response to cadmium ion (GO:0046686)	1/31	0.6193021954886218	1.0	1.0524654001999685	0.5043013481357452	MT1M
lysosome organization (GO:0007040)	1/31	0.6193021954886218	1.0	1.0524654001999685	0.5043013481357452	FAM160A2
gene silencing by miRNA (GO:0035195)	1/31	0.6193021954886218	1.0	1.0524654001999685	0.5043013481357452	ZC3H7B
proton transport (GO:0015992)	1/31	0.6193021954886218	1.0	1.0524654001999685	0.5043013481357452	SLC4A11
regulation of primary metabolic process (GO:0080090)	4/139	0.620038213809359	1.0	0.9388899973006913	0.44876516498971575	HMGCS1;ID2;HNF4A;APOE
negative regulation of cysteine-type endopeptidase activity involved in apoptotic process (GO:0043154)	2/68	0.6211505966657267	1.0	0.9596008060646771	0.4569443620963079	YWHAE;DPEP1
termination of RNA polymerase II transcription (GO:0006369)	2/68	0.6211505966657267	1.0	0.9596008060646771	0.4569443620963079	CPSF7;SNRPB
peptidyl-threonine phosphorylation (GO:0018107)	2/68	0.6211505966657267	1.0	0.9596008060646771	0.4569443620963079	STK39;OXSR1
MAPK cascade (GO:0000165)	8/278	0.6214997935405024	1.0	0.9388899973006913	0.44655457906220597	YWHAE;NRAS;RASA4;CCL5;PAQR3;SULT1A3;MAP4K3;GFRA4
intracellular protein transport (GO:0006886)	10/347	0.623255959058166	1.0	0.9402428647319603	0.44454494159641195	C2CD5;IPO9;USO1;BCL3;SYNDIG1;COPZ2;NUPL2;RAB9B;TNPO3;WLS
protein autophosphorylation (GO:0046777)	5/175	0.6252536409413169	1.0	0.9321836401771149	0.43775146685110883	FLT1;GRK5;TAOK1;STK39;ALPK3
negative regulation of sequence-specific DNA binding transcription factor activity (GO:0043433)	4/140	0.6256608655280366	1.0	0.9321836401771149	0.43714453790582164	SP100;ITCH;ID2;BHLHE40
regulation of endothelial cell migration (GO:0010594)	2/69	0.6290989333972952	1.0	0.9456935480057688	0.4382975131567885	SP100;GATA3
regulation of innate immune response (GO:0045088)	2/69	0.6290989333972952	1.0	0.9456935480057688	0.4382975131567885	CCL5;ADAM8
positive regulation of plasma membrane bounded cell projection assembly (GO:0120034)	2/69	0.6290989333972952	1.0	0.9456935480057688	0.4382975131567885	EPS8L1;ARAP1
positive regulation of calcium ion transport into cytosol (GO:0010524)	1/32	0.6309886578484102	1.0	1.0195758564437194	0.4694814350388811	PLCG1
regulation of glutamate receptor signaling pathway (GO:1900449)	1/32	0.6309886578484102	1.0	1.0195758564437194	0.4694814350388811	CACNG2
positive regulation of dendrite development (GO:1900006)	1/32	0.6309886578484102	1.0	1.0195758564437194	0.4694814350388811	APOE
central nervous system neuron differentiation (GO:0021953)	1/32	0.6309886578484102	1.0	1.0195758564437194	0.4694814350388811	AGTPBP1
ceramide biosynthetic process (GO:0046513)	1/32	0.6309886578484102	1.0	1.0195758564437194	0.4694814350388811	SGMS1
cyclic-nucleotide-mediated signaling (GO:0019935)	1/32	0.6309886578484102	1.0	1.0195758564437194	0.4694814350388811	APOE
GPI anchor biosynthetic process (GO:0006506)	1/32	0.6309886578484102	1.0	1.0195758564437194	0.4694814350388811	PIGP
positive regulation of tumor necrosis factor superfamily cytokine production (GO:1903557)	1/32	0.6309886578484102	1.0	1.0195758564437194	0.4694814350388811	ADAM8
purine ribonucleoside triphosphate metabolic process (GO:0009205)	1/32	0.6309886578484102	1.0	1.0195758564437194	0.4694814350388811	ATP1A2
regulation of cell-cell adhesion (GO:0022407)	1/32	0.6309886578484102	1.0	1.0195758564437194	0.4694814350388811	ADAM8
negative regulation of fat cell differentiation (GO:0045599)	1/32	0.6309886578484102	1.0	1.0195758564437194	0.4694814350388811	GATA3
positive regulation of transcription factor import into nucleus (GO:0042993)	1/32	0.6309886578484102	1.0	1.0195758564437194	0.4694814350388811	PIK3R1
mismatch repair (GO:0006298)	1/32	0.6309886578484102	1.0	1.0195758564437194	0.4694814350388811	TREX1
aminoglycan catabolic process (GO:0006026)	1/32	0.6309886578484102	1.0	1.0195758564437194	0.4694814350388811	NAGLU
vasculogenesis (GO:0001570)	1/32	0.6309886578484102	1.0	1.0195758564437194	0.4694814350388811	FLT1
global genome nucleotide-excision repair (GO:0070911)	1/32	0.6309886578484102	1.0	1.0195758564437194	0.4694814350388811	CUL4B
positive regulation of cellular catabolic process (GO:0031331)	3/106	0.6348634882324403	1.0	0.9233894548924252	0.41953764261345905	ITCH;ADAM8;APOE
positive regulation of cellular component organization (GO:0051130)	3/106	0.6348634882324403	1.0	0.9233894548924252	0.41953764261345905	SYNDIG1;IL1RAP;APOE
regulation of angiogenesis (GO:0045765)	5/177	0.6352139731883655	1.0	0.9216504917005374	0.41823888369568085	SP100;FLT1;GPNMB;ZNF304;PLCG1
positive regulation of endothelial cell migration (GO:0010595)	2/70	0.6369169116697555	1.0	0.9321836401771149	0.42052301920929425	GATA3;PLCG1
cytoskeleton-dependent cytokinesis (GO:0061640)	2/70	0.6369169116697555	1.0	0.9321836401771149	0.42052301920929425	ALKBH4;ANK3
interferon-gamma-mediated signaling pathway (GO:0060333)	2/70	0.6369169116697555	1.0	0.9321836401771149	0.42052301920929425	SP100;TRIM25
phosphorylation (GO:0016310)	11/386	0.6397917145085366	1.0	0.92976865665334	0.4152463987065138	DSTYK;TAOK1;STK39;ALPK3;PKN1;FAM20A;OXSR1;PHKA2;RUNX3;IP6K3;MAP4K3
negative regulation of protein phosphorylation (GO:0001933)	5/178	0.6401328544626704	1.0	0.9164726799494107	0.40881971064510714	PODNL1;SEMA4D;PAQR3;SAMSN1;XDH
mitochondrial translation (GO:0032543)	3/107	0.6411698545242335	1.0	0.9147596469027762	0.4065748717107087	TSFM;NDUFA7;MRPL47
cellular response to starvation (GO:0009267)	3/107	0.6411698545242335	1.0	0.9147596469027762	0.4065748717107087	SREBF1;RRAGB;INHBB
positive regulation of cell cycle process (GO:0090068)	3/107	0.6411698545242335	1.0	0.9147596469027762	0.4065748717107087	DDX11;ID2;CD28
negative regulation of response to external stimulus (GO:0032102)	3/107	0.6411698545242335	1.0	0.9147596469027762	0.4065748717107087	ITCH;GATA3;APOE
glycogen metabolic process (GO:0005977)	1/33	0.6423169409635064	1.0	0.9886796183696673	0.4376621875501294	PHKA2
axonemal dynein complex assembly (GO:0070286)	1/33	0.6423169409635064	1.0	0.9886796183696673	0.4376621875501294	DNAAF2
positive regulation of cytokine-mediated signaling pathway (GO:0001961)	1/33	0.6423169409635064	1.0	0.9886796183696673	0.4376621875501294	IL7
oligosaccharide biosynthetic process (GO:0009312)	1/33	0.6423169409635064	1.0	0.9886796183696673	0.4376621875501294	FUT3
neural tube closure (GO:0001843)	1/33	0.6423169409635064	1.0	0.9886796183696673	0.4376621875501294	DEAF1
tRNA-containing ribonucleoprotein complex export from nucleus (GO:0071431)	1/33	0.6423169409635064	1.0	0.9886796183696673	0.4376621875501294	NUPL2
regulation of cell-substrate adhesion (GO:0010810)	1/33	0.6423169409635064	1.0	0.9886796183696673	0.4376621875501294	TBCD
tRNA export from nucleus (GO:0006409)	1/33	0.6423169409635064	1.0	0.9886796183696673	0.4376621875501294	NUPL2
regulation of autophagosome assembly (GO:2000785)	1/33	0.6423169409635064	1.0	0.9886796183696673	0.4376621875501294	IFT20
positive regulation of catalytic activity (GO:0043085)	1/33	0.6423169409635064	1.0	0.9886796183696673	0.4376621875501294	NHEJ1
positive regulation of nucleocytoplasmic transport (GO:0046824)	1/33	0.6423169409635064	1.0	0.9886796183696673	0.4376621875501294	YWHAE
negative regulation of multi-organism process (GO:0043901)	1/33	0.6423169409635064	1.0	0.9886796183696673	0.4376621875501294	ITCH
cellular glucose homeostasis (GO:0001678)	1/33	0.6423169409635064	1.0	0.9886796183696673	0.4376621875501294	PIK3R1
regulation of neurotransmitter receptor activity (GO:0099601)	1/33	0.6423169409635064	1.0	0.9886796183696673	0.4376621875501294	CACNG2
regulation of cell communication (GO:0010646)	2/71	0.64460504203904	1.0	0.9190542931323669	0.40357281222872404	SASH3;SAMSN1
organelle membrane fusion (GO:0090174)	2/71	0.64460504203904	1.0	0.9190542931323669	0.40357281222872404	DOC2B;SYTL5
nucleotide-excision repair (GO:0006289)	3/108	0.6473992798783966	1.0	0.906289650172195	0.39404753472839976	PAPD7;ZNF830;CUL4B
transmembrane receptor protein serine/threonine kinase signaling pathway (GO:0007178)	4/144	0.6476173013543194	1.0	0.906289650172195	0.39374237939390555	COL1A2;AMHR2;INHBB;BMP6
positive regulation of cell proliferation (GO:0008284)	12/424	0.6517197623983261	1.0	0.9233894548924252	0.39534053531080776	SERPINB3;PTGFR;FLT1;NR4A3;GRK5;HDAC1;IL7;CCL5;ID2;ZNF304;OSMR;BMP6
cell-cell junction organization (GO:0045216)	2/72	0.6521639262168554	1.0	0.906289650172195	0.38740196490696205	CTNND1;CDH17
lipid biosynthetic process (GO:0008610)	2/72	0.6521639262168554	1.0	0.906289650172195	0.38740196490696205	SREBF1;ACSS2
lysosomal transport (GO:0007041)	2/72	0.6521639262168554	1.0	0.906289650172195	0.38740196490696205	FAM160A2;ADRB2
negative regulation of cysteine-type endopeptidase activity (GO:2000117)	2/72	0.6521639262168554	1.0	0.906289650172195	0.38740196490696205	YWHAE;DPEP1
regulation of fat cell differentiation (GO:0045598)	2/72	0.6521639262168554	1.0	0.906289650172195	0.38740196490696205	FRZB;GATA3
regulation of double-strand break repair (GO:2000779)	1/34	0.6532980053057008	1.0	0.9596008060646771	0.408523069186634	DDX11
positive regulation of leukocyte migration (GO:0002687)	1/34	0.6532980053057008	1.0	0.9596008060646771	0.408523069186634	ADAM8
ncRNA metabolic process (GO:0034660)	1/34	0.6532980053057008	1.0	0.9596008060646771	0.408523069186634	TDRD1
keratan sulfate metabolic process (GO:0042339)	1/34	0.6532980053057008	1.0	0.9596008060646771	0.408523069186634	LUM
regulation of JUN kinase activity (GO:0043506)	1/34	0.6532980053057008	1.0	0.9596008060646771	0.408523069186634	SERPINB3
positive regulation of DNA binding (GO:0043388)	1/34	0.6532980053057008	1.0	0.9596008060646771	0.408523069186634	GATA3
negative regulation of T cell activation (GO:0050868)	1/34	0.6532980053057008	1.0	0.9596008060646771	0.408523069186634	GPNMB
regulation of insulin receptor signaling pathway (GO:0046626)	1/34	0.6532980053057008	1.0	0.9596008060646771	0.408523069186634	GRB10
positive regulation of cell development (GO:0010720)	1/34	0.6532980053057008	1.0	0.9596008060646771	0.408523069186634	NUMBL
positive regulation of chemokine production (GO:0032722)	1/34	0.6532980053057008	1.0	0.9596008060646771	0.408523069186634	IL7
anterior/posterior pattern specification (GO:0009952)	1/34	0.6532980053057008	1.0	0.9596008060646771	0.408523069186634	WLS
Wnt signaling pathway (GO:0016055)	3/109	0.6535516080156547	1.0	0.8979750662256611	0.38193912685793596	PORCN;FRZB;WLS
regulation of Wnt signaling pathway (GO:0030111)	3/109	0.6535516080156547	1.0	0.8979750662256611	0.38193912685793596	FRZB;GRB10;WLS
inflammatory response (GO:0006954)	7/252	0.6566645116169059	1.0	0.906289650172195	0.3811691387758418	PTGFR;ITCH;IL10RB;CCL5;NOX4;ADAM8;CYP4F11
Fc-epsilon receptor signaling pathway (GO:0038095)	5/182	0.6593929777125243	1.0	0.8963304232472258	0.3732638957317597	NRAS;NR4A3;PIK3R1;PLCG1;VAV1
positive regulation of inflammatory response (GO:0050729)	2/73	0.6595942508714308	1.0	0.8938747234575074	0.37196845017141456	ADAM8;OSMR
B cell activation (GO:0042113)	2/73	0.6595942508714308	1.0	0.8938747234575074	0.37196845017141456	NHEJ1;AICDA
protein N-linked glycosylation (GO:0006487)	2/73	0.6595942508714308	1.0	0.8938747234575074	0.37196845017141456	DPAGT1;GFPT2
lymphocyte differentiation (GO:0030098)	2/73	0.6595942508714308	1.0	0.8938747234575074	0.37196845017141456	NHEJ1;AICDA
regulation of peptide hormone secretion (GO:0090276)	2/73	0.6595942508714308	1.0	0.8938747234575074	0.37196845017141456	HNF4A;CCL5
nucleic acid phosphodiester bond hydrolysis (GO:0090305)	2/73	0.6595942508714308	1.0	0.8938747234575074	0.37196845017141456	PAPD7;CUL4B
canonical Wnt signaling pathway (GO:0060070)	2/73	0.6595942508714308	1.0	0.8938747234575074	0.37196845017141456	FRZB;GATA3
positive regulation of establishment of protein localization to mitochondrion (GO:1903749)	3/110	0.6596267318917467	1.0	0.8898116565327006	0.37023386773502587	YWHAE;ITGAX;HNMT
cilium assembly (GO:0060271)	8/288	0.6605482193392003	1.0	0.906289650172195	0.37582486259369136	IFT20;YWHAE;IQCB1;IFT74;ABLIM1;BBS10;ALPK3;CLUAP1
positive regulation of RNA metabolic process (GO:0051254)	1/35	0.6639424763748847	1.0	0.9321836401771149	0.3817849128165964	PIK3R1
regulation of microtubule polymerization (GO:0031113)	1/35	0.6639424763748847	1.0	0.9321836401771149	0.3817849128165964	TBCD
regulation of endothelial cell apoptotic process (GO:2000351)	1/35	0.6639424763748847	1.0	0.9321836401771149	0.3817849128165964	GATA3
anatomical structure homeostasis (GO:0060249)	1/35	0.6639424763748847	1.0	0.9321836401771149	0.3817849128165964	SP100
negative regulation of epithelial cell migration (GO:0010633)	1/35	0.6639424763748847	1.0	0.9321836401771149	0.3817849128165964	SP100
apical junction assembly (GO:0043297)	1/35	0.6639424763748847	1.0	0.9321836401771149	0.3817849128165964	TBCD
tRNA transport (GO:0051031)	1/35	0.6639424763748847	1.0	0.9321836401771149	0.3817849128165964	NUPL2
regulation of sodium ion transport (GO:0002028)	1/35	0.6639424763748847	1.0	0.9321836401771149	0.3817849128165964	ANK3
regulation of mitochondrial membrane potential (GO:0051881)	1/35	0.6639424763748847	1.0	0.9321836401771149	0.3817849128165964	SLC25A27
positive regulation of ATPase activity (GO:0032781)	1/35	0.6639424763748847	1.0	0.9321836401771149	0.3817849128165964	ATP1B2
regulation of phosphoprotein phosphatase activity (GO:0043666)	1/35	0.6639424763748847	1.0	0.9321836401771149	0.3817849128165964	PPP1R11
carboxylic acid transmembrane transport (GO:1905039)	1/35	0.6639424763748847	1.0	0.9321836401771149	0.3817849128165964	SLC38A10
regulation of cardiac muscle contraction (GO:0055117)	1/35	0.6639424763748847	1.0	0.9321836401771149	0.3817849128165964	PDE4B
carbohydrate catabolic process (GO:0016052)	1/35	0.6639424763748847	1.0	0.9321836401771149	0.3817849128165964	NEU2
neural crest cell development (GO:0014032)	1/35	0.6639424763748847	1.0	0.9321836401771149	0.3817849128165964	SEMA4D
actin filament bundle organization (GO:0061572)	1/35	0.6639424763748847	1.0	0.9321836401771149	0.3817849128165964	BAIAP2L2
positive regulation of osteoblast differentiation (GO:0045669)	1/35	0.6639424763748847	1.0	0.9321836401771149	0.3817849128165964	BMP6
sulfur compound catabolic process (GO:0044273)	1/35	0.6639424763748847	1.0	0.9321836401771149	0.3817849128165964	LUM
protein kinase B signaling (GO:0043491)	1/35	0.6639424763748847	1.0	0.9321836401771149	0.3817849128165964	CCL5
phosphate-containing compound metabolic process (GO:0006796)	5/183	0.6641028941532889	1.0	0.8914324427923229	0.36487950546599623	GFPT2;ALPI;PLCG1;FAM20A;IP6K3
positive regulation of epithelial cell migration (GO:0010634)	2/74	0.6668967820081675	1.0	0.8817953353026763	0.357232921524106	GATA3;PLCG1
mitotic spindle organization (GO:0007052)	2/74	0.6668967820081675	1.0	0.8817953353026763	0.357232921524106	WRAP73;SPICE1
positive regulation of defense response (GO:0031349)	2/74	0.6668967820081675	1.0	0.8817953353026763	0.357232921524106	CCL5;ADAM8
glucose homeostasis (GO:0042593)	2/74	0.6668967820081675	1.0	0.8817953353026763	0.357232921524106	HNF4A;PIK3R1
regulation of G-protein coupled receptor protein signaling pathway (GO:0008277)	2/74	0.6668967820081675	1.0	0.8817953353026763	0.357232921524106	GRK5;CCL5
mitotic nuclear division (GO:0140014)	2/74	0.6668967820081675	1.0	0.8817953353026763	0.357232921524106	WRAP73;SPICE1
negative regulation of phosphorylation (GO:0042326)	2/75	0.6740723593057384	1.0	0.8700380641653073	0.34315851294129984	PAQR3;XDH
gland development (GO:0048732)	2/75	0.6740723593057384	1.0	0.8700380641653073	0.34315851294129984	SOX2;GLI2
cAMP-mediated signaling (GO:0019933)	2/75	0.6740723593057384	1.0	0.8700380641653073	0.34315851294129984	PTGFR;ADCY9
regulation of potassium ion transport (GO:0043266)	1/36	0.6742606552101742	1.0	0.906289650172195	0.3572036560011417	ANK3
organic hydroxy compound transport (GO:0015850)	1/36	0.6742606552101742	1.0	0.906289650172195	0.3572036560011417	AKR1C4
carbohydrate biosynthetic process (GO:0016051)	1/36	0.6742606552101742	1.0	0.906289650172195	0.3572036560011417	FUT3
regulation of nitric-oxide synthase activity (GO:0050999)	1/36	0.6742606552101742	1.0	0.906289650172195	0.3572036560011417	APOE
transferrin transport (GO:0033572)	1/36	0.6742606552101742	1.0	0.906289650172195	0.3572036560011417	ARHGAP1
natural killer cell activation (GO:0030101)	1/36	0.6742606552101742	1.0	0.906289650172195	0.3572036560011417	ULBP3
organophosphate biosynthetic process (GO:0090407)	1/36	0.6742606552101742	1.0	0.906289650172195	0.3572036560011417	IP6K3
calcium ion transmembrane import into cytosol (GO:0097553)	1/36	0.6742606552101742	1.0	0.906289650172195	0.3572036560011417	TRPV6
heart looping (GO:0001947)	1/36	0.6742606552101742	1.0	0.906289650172195	0.3572036560011417	MICAL2
ferric iron transport (GO:0015682)	1/36	0.6742606552101742	1.0	0.906289650172195	0.3572036560011417	ARHGAP1
epithelial cell migration (GO:0010631)	1/36	0.6742606552101742	1.0	0.906289650172195	0.3572036560011417	PKN1
cardiac muscle contraction (GO:0060048)	1/36	0.6742606552101742	1.0	0.906289650172195	0.3572036560011417	ATP1A2
regulation of ubiquitin protein ligase activity (GO:1904666)	1/36	0.6742606552101742	1.0	0.906289650172195	0.3572036560011417	FZR1
negative regulation of blood coagulation (GO:0030195)	1/36	0.6742606552101742	1.0	0.906289650172195	0.3572036560011417	APOE
glutamate receptor signaling pathway (GO:0007215)	1/36	0.6742606552101742	1.0	0.906289650172195	0.3572036560011417	GRM6
cardiac muscle tissue development (GO:0048738)	1/36	0.6742606552101742	1.0	0.906289650172195	0.3572036560011417	AKAP13
regulation of cysteine-type endopeptidase activity (GO:2000116)	1/36	0.6742606552101742	1.0	0.906289650172195	0.3572036560011417	SOX2
spermatid development (GO:0007286)	1/36	0.6742606552101742	1.0	0.906289650172195	0.3572036560011417	PTCHD3
cellular protein localization (GO:0034613)	9/327	0.675112570855485	1.0	0.8979750662256611	0.35279269980097455	RTP4;RIC3;RRAGB;USO1;SYNDIG1;COPZ2;TRAPPC8;RAB9B;WLS
antigen receptor-mediated signaling pathway (GO:0050851)	7/257	0.6765826003210131	1.0	0.8886575558108682	0.34719916404973733	RFTN2;BTN2A2;PDE4B;PIK3R1;GATA3;PLCG1;CD3E
positive regulation of developmental process (GO:0051094)	3/113	0.6773885041635179	1.0	0.8661883382176732	0.33738928750667957	NEUROD4;ESRRB;SOX5
regulation of hematopoietic stem cell differentiation (GO:1902036)	2/76	0.6811218912010992	1.0	0.8585901948999742	0.3297106553630068	ITCH;GATA3
nucleic acid-templated transcription (GO:0097659)	2/76	0.6811218912010992	1.0	0.8585901948999742	0.3297106553630068	BCL3;BAZ1A
positive regulation of apoptotic signaling pathway (GO:2001235)	2/76	0.6811218912010992	1.0	0.8585901948999742	0.3297106553630068	PDCD5;APOPT1
negative regulation of transcription, DNA-templated (GO:0045892)	23/813	0.6842596020938458	1.0	0.9230108614299846	0.35020684100410093	HEXIM1;ATF7IP;SP100;SEMA4D;HDAC1;CBX3;GATA3;SIRT7;RUNX3;ETS2;BMP6;GLI2;SOX2;RIPPLY3;NR4A3;ZNF93;DEAF1;ID2;BCL3;BHLHE40;HOXA7;MXD1;ZNF345
epithelial to mesenchymal transition (GO:0001837)	1/37	0.6842625279707947	1.0	0.8817953353026763	0.3345651621834024	AMELX
protein monoubiquitination (GO:0006513)	1/37	0.6842625279707947	1.0	0.8817953353026763	0.3345651621834024	TRIM25
spliceosomal snRNP assembly (GO:0000387)	1/37	0.6842625279707947	1.0	0.8817953353026763	0.3345651621834024	SNRPB
sodium-independent organic anion transport (GO:0043252)	1/37	0.6842625279707947	1.0	0.8817953353026763	0.3345651621834024	SLC22A23
myelination (GO:0042552)	1/37	0.6842625279707947	1.0	0.8817953353026763	0.3345651621834024	CMTM8
positive regulation of mitochondrial outer membrane permeabilization involved in apoptotic signaling pathway (GO:1901030)	1/37	0.6842625279707947	1.0	0.8817953353026763	0.3345651621834024	YWHAE
positive regulation of receptor activity (GO:2000273)	1/37	0.6842625279707947	1.0	0.8817953353026763	0.3345651621834024	ADRB2
protein K63-linked ubiquitination (GO:0070534)	1/37	0.6842625279707947	1.0	0.8817953353026763	0.3345651621834024	ITCH
negative regulation of G0 to G1 transition (GO:0070317)	1/37	0.6842625279707947	1.0	0.8817953353026763	0.3345651621834024	CBX3
regulation of carbohydrate catabolic process (GO:0043470)	1/37	0.6842625279707947	1.0	0.8817953353026763	0.3345651621834024	NUPL2
negative regulation of Ras protein signal transduction (GO:0046580)	1/37	0.6842625279707947	1.0	0.8817953353026763	0.3345651621834024	RASA4
actin filament bundle assembly (GO:0051017)	1/37	0.6842625279707947	1.0	0.8817953353026763	0.3345651621834024	BAIAP2L2
regulation of metal ion transport (GO:0010959)	1/37	0.6842625279707947	1.0	0.8817953353026763	0.3345651621834024	ANK3
water-soluble vitamin metabolic process (GO:0006767)	2/77	0.6880463494030885	1.0	0.8474396728882864	0.31685690981080405	ABCD4;FASN
positive regulation of cytoskeleton organization (GO:0051495)	2/77	0.6880463494030885	1.0	0.8474396728882864	0.31685690981080405	BAIAP2L2;CFL2
regulation of hematopoietic progenitor cell differentiation (GO:1901532)	2/77	0.6880463494030885	1.0	0.8474396728882864	0.31685690981080405	ITCH;GATA3
mitochondrion disassembly (GO:0061726)	1/38	0.6939577758068513	1.0	0.8585901948999742	0.3136809153457027	ATG2B
membrane depolarization during action potential (GO:0086010)	1/38	0.6939577758068513	1.0	0.8585901948999742	0.3136809153457027	ATP1A2
DNA damage checkpoint (GO:0000077)	1/38	0.6939577758068513	1.0	0.8585901948999742	0.3136809153457027	TAOK1
regulation of ossification (GO:0030278)	1/38	0.6939577758068513	1.0	0.8585901948999742	0.3136809153457027	ANKH
positive regulation of DNA repair (GO:0045739)	1/38	0.6939577758068513	1.0	0.8585901948999742	0.3136809153457027	DDX11
retina homeostasis (GO:0001895)	1/38	0.6939577758068513	1.0	0.8585901948999742	0.3136809153457027	BBS10
chemical homeostasis (GO:0048878)	1/38	0.6939577758068513	1.0	0.8585901948999742	0.3136809153457027	HNF4A
cellular response to interferon-gamma (GO:0071346)	3/116	0.6944559097634772	1.0	0.8437869156775609	0.307667157280299	SP100;CCL5;TRIM25
regulation of cellular response to heat (GO:1900034)	2/78	0.694846764710835	1.0	0.8365750616974108	0.3045668131991656	YWHAE;NUPL2
fibroblast growth factor receptor signaling pathway (GO:0008543)	2/78	0.694846764710835	1.0	0.8365750616974108	0.3045668131991656	ESRP1;HNRNPF
negative regulation of inflammatory response (GO:0050728)	2/78	0.694846764710835	1.0	0.8365750616974108	0.3045668131991656	GATA3;APOE
endocytosis (GO:0006897)	7/263	0.6995089088462182	1.0	0.8683839994045366	0.3103402505364307	DENND1A;MRC1;RHOJ;APOE;ADRB2;PI4KB;ATP9B
protein localization to cell periphery (GO:1990778)	3/117	0.6999913459240045	1.0	0.8365750616974108	0.2983957058441982	ZFYVE27;P2RY1;ANK3
peptidyl-tyrosine phosphorylation (GO:0018108)	2/79	0.7015242221366866	1.0	0.8259855039544056	0.29281173805866356	FLT1;PKDCC
signal transduction by p53 class mediator (GO:0072331)	1/39	0.7033557837409771	1.0	0.8365750616974108	0.29438442437670925	BCL3
regulation of extrinsic apoptotic signaling pathway via death domain receptors (GO:1902041)	1/39	0.7033557837409771	1.0	0.8365750616974108	0.29438442437670925	SP100
regulation of alternative mRNA splicing, via spliceosome (GO:0000381)	1/39	0.7033557837409771	1.0	0.8365750616974108	0.29438442437670925	RBM5
purine ribonucleoside monophosphate metabolic process (GO:0009167)	1/39	0.7033557837409771	1.0	0.8365750616974108	0.29438442437670925	ATP1A2
positive regulation of peptide hormone secretion (GO:0090277)	1/39	0.7033557837409771	1.0	0.8365750616974108	0.29438442437670925	DOC2B
positive regulation of fat cell differentiation (GO:0045600)	1/39	0.7033557837409771	1.0	0.8365750616974108	0.29438442437670925	FRZB
positive regulation of reactive oxygen species metabolic process (GO:2000379)	1/39	0.7033557837409771	1.0	0.8365750616974108	0.29438442437670925	XDH
regulation of G0 to G1 transition (GO:0070316)	1/39	0.7033557837409771	1.0	0.8365750616974108	0.29438442437670925	CBX3
Golgi to plasma membrane transport (GO:0006893)	1/39	0.7033557837409771	1.0	0.8365750616974108	0.29438442437670925	ANK3
mitotic DNA damage checkpoint (GO:0044773)	1/39	0.7033557837409771	1.0	0.8365750616974108	0.29438442437670925	TAOK1
cellular response to amino acid starvation (GO:0034198)	1/39	0.7033557837409771	1.0	0.8365750616974108	0.29438442437670925	RRAGB
regulation of coenzyme metabolic process (GO:0051196)	1/39	0.7033557837409771	1.0	0.8365750616974108	0.29438442437670925	NUPL2
cytosolic transport (GO:0016482)	3/118	0.7054502727292057	1.0	0.8294854425304836	0.2894232272401991	MYO1D;FAM160A2;RAB9B
endosomal transport (GO:0016197)	6/229	0.7071556450704325	1.0	0.8548408927388389	0.29620620645852935	MYO1D;FAM160A2;DENND1A;ARHGAP1;ADRB2;RAB9B
retrograde vesicle-mediated transport, Golgi to ER (GO:0006890)	2/80	0.7080798566945843	1.0	0.8156606851549756	0.2815647632197772	COPZ2;ATP9B
spindle assembly (GO:0051225)	2/80	0.7080798566945843	1.0	0.8156606851549756	0.2815647632197772	WRAP73;SPICE1
positive regulation of stress-activated MAPK cascade (GO:0032874)	2/80	0.7080798566945843	1.0	0.8156606851549756	0.2815647632197772	TAOK1;XDH
regulation of hydrolase activity (GO:0051336)	2/80	0.7080798566945843	1.0	0.8156606851549756	0.2815647632197772	ARHGAP1;VAV1
regulation of protein serine/threonine kinase activity (GO:0071900)	2/80	0.7080798566945843	1.0	0.8156606851549756	0.2815647632197772	PARP16;ADRB2
negative regulation of MAPK cascade (GO:0043409)	2/80	0.7080798566945843	1.0	0.8156606851549756	0.2815647632197772	PAQR3;APOE
negative regulation of transport (GO:0051051)	1/40	0.712465650388832	1.0	0.8156606851549756	0.27652820390053556	BST2
embryonic heart tube morphogenesis (GO:0003143)	1/40	0.712465650388832	1.0	0.8156606851549756	0.27652820390053556	MICAL2
positive regulation of epithelial to mesenchymal transition (GO:0010718)	1/40	0.712465650388832	1.0	0.8156606851549756	0.27652820390053556	SERPINB3
regulation of protein dephosphorylation (GO:0035304)	1/40	0.712465650388832	1.0	0.8156606851549756	0.27652820390053556	PPP1R11
autophagy of mitochondrion (GO:0000422)	1/40	0.712465650388832	1.0	0.8156606851549756	0.27652820390053556	ATG2B
positive regulation of mitotic nuclear division (GO:0045840)	1/40	0.712465650388832	1.0	0.8156606851549756	0.27652820390053556	CD28
positive regulation of Ras protein signal transduction (GO:0046579)	1/40	0.712465650388832	1.0	0.8156606851549756	0.27652820390053556	AKAP13
response to cAMP (GO:0051591)	1/40	0.712465650388832	1.0	0.8156606851549756	0.27652820390053556	SLC5A5
phosphatidic acid biosynthetic process (GO:0006654)	1/40	0.712465650388832	1.0	0.8156606851549756	0.27652820390053556	ALPI
negative regulation of catabolic process (GO:0009895)	1/40	0.712465650388832	1.0	0.8156606851549756	0.27652820390053556	HCAR2
positive regulation of cytokine biosynthetic process (GO:0042108)	1/40	0.712465650388832	1.0	0.8156606851549756	0.27652820390053556	CD28
regulation of ATPase activity (GO:0043462)	1/40	0.712465650388832	1.0	0.8156606851549756	0.27652820390053556	ATP1B2
determination of heart left/right asymmetry (GO:0061371)	1/40	0.712465650388832	1.0	0.8156606851549756	0.27652820390053556	MICAL2
BMP signaling pathway (GO:0030509)	2/81	0.7145148494954408	1.0	0.8055908001530622	0.27080055486635674	AMHR2;BMP6
positive regulation of binding (GO:0051099)	2/81	0.7145148494954408	1.0	0.8055908001530622	0.27080055486635674	DDX11;APOE
protein catabolic process (GO:0030163)	2/81	0.7145148494954408	1.0	0.8055908001530622	0.27080055486635674	APOE;CUL4B
enzyme linked receptor protein signaling pathway (GO:0007167)	3/120	0.7161396525182016	1.0	0.8156606851549756	0.27233285939958657	FLT1;CD3E;MTSS1
macromolecular complex assembly (GO:0065003)	3/120	0.7161396525182016	1.0	0.8156606851549756	0.27233285939958657	TSPAN4;IL1RAP;CD3E
DNA replication (GO:0006260)	3/120	0.7161396525182016	1.0	0.8156606851549756	0.27233285939958657	RECQL5;TREX1;BAZ1A
DNA damage response, signal transduction by p53 class mediator (GO:0030330)	2/82	0.7208304237325054	1.0	0.7957665221024152	0.26049525746453966	SP100;BCL3
modulation of chemical synaptic transmission (GO:0050804)	2/82	0.7208304237325054	1.0	0.7957665221024152	0.26049525746453966	GRM6;ATP1A2
positive regulation of DNA metabolic process (GO:0051054)	2/82	0.7208304237325054	1.0	0.7957665221024152	0.26049525746453966	ZNF304;GLI2
mesenchymal cell differentiation (GO:0048762)	1/41	0.721296195980841	1.0	0.7957665221024152	0.25998123051299316	AMELX
phosphatidic acid metabolic process (GO:0046473)	1/41	0.721296195980841	1.0	0.7957665221024152	0.25998123051299316	ALPI
regulation of calcium-mediated signaling (GO:0050848)	1/41	0.721296195980841	1.0	0.7957665221024152	0.25998123051299316	JPH3
calcium-dependent cell-cell adhesion via plasma membrane cell adhesion molecules (GO:0016339)	1/41	0.721296195980841	1.0	0.7957665221024152	0.25998123051299316	CDH17
telomere organization (GO:0032200)	1/41	0.721296195980841	1.0	0.7957665221024152	0.25998123051299316	SP100
spliceosomal complex assembly (GO:0000245)	1/41	0.721296195980841	1.0	0.7957665221024152	0.25998123051299316	RBM5
gluconeogenesis (GO:0006094)	1/41	0.721296195980841	1.0	0.7957665221024152	0.25998123051299316	SLC37A4
positive regulation of protein phosphorylation (GO:0001934)	11/412	0.7213527122065229	1.0	0.871093935602401	0.2845228535161418	SOX2;RAP2C;FLT1;GPNMB;SEMA4D;P2RY1;INHBB;FAM20A;ADRB2;BMP6;INHBE
regulation of acute inflammatory response (GO:0002673)	3/121	0.7213707120174666	1.0	0.8089196877570005	0.26419487696189004	C1S;ADAM8;OSMR
Golgi vesicle transport (GO:0048193)	7/271	0.7283821313035698	1.0	0.8427490473925947	0.2670920029188224	TRAPPC1;USO1;COPZ2;TRAPPC8;ANK3;ATP9B;BET1
determination of left/right symmetry (GO:0007368)	1/42	0.7298559713269566	1.0	0.7768197001475957	0.24462678774017838	PKD1L1
glycolipid biosynthetic process (GO:0009247)	1/42	0.7298559713269566	1.0	0.7768197001475957	0.24462678774017838	PIGP
dephosphorylation (GO:0016311)	3/124	0.7366136239986897	1.0	0.7893490501499763	0.24129751567056912	PHLPP1;ALPI;PPP2R3A
positive regulation of interferon-gamma production (GO:0032729)	1/43	0.7381532659592872	1.0	0.7587541257255587	0.23036063469178086	PDE4B
cardiac ventricle morphogenesis (GO:0003208)	1/43	0.7381532659592872	1.0	0.7587541257255587	0.23036063469178086	GATA3
male gonad development (GO:0008584)	1/43	0.7381532659592872	1.0	0.7587541257255587	0.23036063469178086	GATA3
membrane depolarization (GO:0051899)	1/43	0.7381532659592872	1.0	0.7587541257255587	0.23036063469178086	CACNG2
development of primary male sexual characteristics (GO:0046546)	1/43	0.7381532659592872	1.0	0.7587541257255587	0.23036063469178086	GATA3
intrinsic apoptotic signaling pathway by p53 class mediator (GO:0072332)	1/43	0.7381532659592872	1.0	0.7587541257255587	0.23036063469178086	BCL3
response to unfolded protein (GO:0006986)	1/43	0.7381532659592872	1.0	0.7587541257255587	0.23036063469178086	HSPA6
regulation of ATP metabolic process (GO:1903578)	1/43	0.7381532659592872	1.0	0.7587541257255587	0.23036063469178086	NUPL2
branching morphogenesis of an epithelial tube (GO:0048754)	1/43	0.7381532659592872	1.0	0.7587541257255587	0.23036063469178086	GLI2
regulation of multicellular organismal development (GO:2000026)	1/43	0.7381532659592872	1.0	0.7587541257255587	0.23036063469178086	DEAF1
regulation of interferon-gamma production (GO:0032649)	1/43	0.7381532659592872	1.0	0.7587541257255587	0.23036063469178086	PDE4B
cellular response to oxygen-containing compound (GO:1901701)	7/274	0.7387040514348107	1.0	0.8335218680415808	0.2524386908239896	CRYGD;GLRA2;NR4A3;RRAGB;PDE4B;AKR1C4;SLC5A5
positive regulation of protein modification process (GO:0031401)	4/163	0.7399076244128097	1.0	0.8006485253054975	0.24117930119448763	GPNMB;SEMA4D;P2RY1;FAM20A
positive regulation of I-kappaB kinase/NF-kappaB signaling (GO:0043123)	4/163	0.7399076244128097	1.0	0.8006485253054975	0.24117930119448763	BST2;AKAP13;TRIM25;WLS
positive regulation of ERK1 and ERK2 cascade (GO:0070374)	5/201	0.7415029498716362	1.0	0.8116026717959955	0.2427309936151703	DSTYK;FLT1;GPNMB;CCL5;P2RY1
negative regulation of multicellular organismal process (GO:0051241)	3/125	0.7415458460338654	1.0	0.7830342577487766	0.23414156518961868	GPNMB;GATA3;HOXA7
G-protein coupled receptor signaling pathway, coupled to cyclic nucleotide second messenger (GO:0007187)	3/125	0.7415458460338654	1.0	0.7830342577487766	0.23414156518961868	GRK5;ADRB2;OR6T1
positive regulation of gene expression (GO:0010628)	21/771	0.7421313995635197	1.0	0.8886575558108682	0.2650234214493465	ATF7IP;SP100;HDAC1;USP21;PDCD5;ESRRB;YEATS4;GATA3;ANK3;PIK3R1;FOXN2;CD3E;RUNX3;ETS2;GLI2;SOX2;DEAF1;ID2;HNF4A;BCL3;CD28
nervous system development (GO:0007399)	12/455	0.7421616812821188	1.0	0.8604772063173368	0.25658411508823653	BARHL2;NUMBL;COX7B;CHRNA3;NAGLU;TAOK1;NINJ2;PCDHB12;CNTN4;ARHGAP26;NHEJ1;GFRA4
ribosomal small subunit biogenesis (GO:0042274)	1/44	0.7461961158943786	1.0	0.7415097137772505	0.21708944341467878	WDR3
sprouting angiogenesis (GO:0002040)	1/44	0.7461961158943786	1.0	0.7415097137772505	0.21708944341467878	FLT1
negative regulation of immune system process (GO:0002683)	1/44	0.7461961158943786	1.0	0.7415097137772505	0.21708944341467878	HOXA7
hexose biosynthetic process (GO:0019319)	1/44	0.7461961158943786	1.0	0.7415097137772505	0.21708944341467878	SLC37A4
positive regulation of macroautophagy (GO:0016239)	1/44	0.7461961158943786	1.0	0.7415097137772505	0.21708944341467878	ADRB2
heart contraction (GO:0060047)	1/44	0.7461961158943786	1.0	0.7415097137772505	0.21708944341467878	ATP1A2
mitotic nuclear envelope disassembly (GO:0007077)	1/44	0.7461961158943786	1.0	0.7415097137772505	0.21708944341467878	NUPL2
metaphase plate congression (GO:0051310)	1/44	0.7461961158943786	1.0	0.7415097137772505	0.21708944341467878	SPICE1
posttranscriptional regulation of gene expression (GO:0010608)	1/44	0.7461961158943786	1.0	0.7415097137772505	0.21708944341467878	ZC3H7B
negative regulation of immune response (GO:0050777)	1/44	0.7461961158943786	1.0	0.7415097137772505	0.21708944341467878	SAMSN1
positive regulation of viral process (GO:0048524)	1/44	0.7461961158943786	1.0	0.7415097137772505	0.21708944341467878	APOE
regulation of cell proliferation (GO:0042127)	20/740	0.750078249778757	1.0	0.8817953353026763	0.2535847139506645	SERPINB3;PTGFR;FLT1;HDAC1;GKN1;PDCD5;GATA3;OSMR;NR4A3;GPNMB;GRK5;FRZB;IL7;HNF4A;BHLHE40;MZB1;NOX4;IGFBP7;AMELX;RBM5
mitochondrial translational elongation (GO:0070125)	2/87	0.7506623231448198	1.0	0.7500328139356097	0.21510893448580562	TSFM;MRPL47
cellular response to BMP stimulus (GO:0071773)	2/87	0.7506623231448198	1.0	0.7500328139356097	0.21510893448580562	AMHR2;BMP6
positive regulation of cellular component biogenesis (GO:0044089)	2/87	0.7506623231448198	1.0	0.7500328139356097	0.21510893448580562	SYNDIG1;IL1RAP
regulation of I-kappaB kinase/NF-kappaB signaling (GO:0043122)	5/204	0.7530347728661191	1.0	0.7996673383872309	0.226820741086423	BST2;AKAP13;BCL3;TRIM25;WLS
hexose metabolic process (GO:0019318)	1/45	0.7539923114289567	1.0	0.7250317201377561	0.2047294602646331	SLC37A4
neuron projection development (GO:0031175)	4/167	0.7568046117689512	1.0	0.7814713151185395	0.21775711284484417	ZFYVE27;NYAP1;APOE;CNTN4
regulation of macromolecule metabolic process (GO:0060255)	3/129	0.7605431659496741	1.0	0.7587541257255587	0.20768800708179477	SOX2;ALPK3;APOE
nucleocytoplasmic transport (GO:0006913)	1/46	0.7615494050530529	1.0	0.7092701610043265	0.19320535509792056	SNRPB
protein methylation (GO:0006479)	1/46	0.7615494050530529	1.0	0.7092701610043265	0.19320535509792056	SNRPB
positive regulation of protein localization to cell periphery (GO:1904377)	1/46	0.7615494050530529	1.0	0.7092701610043265	0.19320535509792056	PIK3R1
nuclear envelope disassembly (GO:0051081)	1/46	0.7615494050530529	1.0	0.7092701610043265	0.19320535509792056	NUPL2
pyruvate metabolic process (GO:0006090)	1/46	0.7615494050530529	1.0	0.7092701610043265	0.19320535509792056	LDHC
RNA secondary structure unwinding (GO:0010501)	1/46	0.7615494050530529	1.0	0.7092701610043265	0.19320535509792056	DDX24
regulation of generation of precursor metabolites and energy (GO:0043467)	1/46	0.7615494050530529	1.0	0.7092701610043265	0.19320535509792056	NUPL2
maturation of SSU-rRNA (GO:0030490)	1/46	0.7615494050530529	1.0	0.7092701610043265	0.19320535509792056	WDR3
negative regulation of cellular protein metabolic process (GO:0032269)	2/89	0.7618056875620816	1.0	0.7331781439595285	0.19947120187231926	SERPINB3;APOE
regulation of neuron apoptotic process (GO:0043523)	2/89	0.7618056875620816	1.0	0.7331781439595285	0.19947120187231926	ADAM8;APOE
peptidyl-threonine modification (GO:0018210)	2/89	0.7618056875620816	1.0	0.7331781439595285	0.19947120187231926	STK39;OXSR1
generation of neurons (GO:0048699)	3/130	0.7651121314251769	1.0	0.7529175555276698	0.20158078469362956	ID2;CASP3;RUNX3
protein localization to plasma membrane (GO:0072659)	3/130	0.7651121314251769	1.0	0.7529175555276698	0.20158078469362956	ZFYVE27;P2RY1;ANK3
negative regulation of signal transduction (GO:0009968)	7/283	0.7680103084179265	1.0	0.807014105453686	0.2130130868332867	CYP26B1;FLT1;FRZB;CCL5;GRB10;GATA3;XDH
response to glucose (GO:0009749)	1/47	0.7688747180296546	1.0	0.6941793065148728	0.18244922993629803	HNF4A
regulation of intrinsic apoptotic signaling pathway (GO:2001242)	1/47	0.7688747180296546	1.0	0.6941793065148728	0.18244922993629803	SGMS1
fatty acid biosynthetic process (GO:0006633)	1/47	0.7688747180296546	1.0	0.6941793065148728	0.18244922993629803	ELOVL7
regulation of transcription from RNA polymerase II promoter (GO:0006357)	41/1478	0.7714887951207827	1.0	0.9050632771679025	0.23480339955243623	ASCL5;BARHL2;ZNF395;SP100;ONECUT2;AMHR2;HDAC1;SATB2;YEATS4;PRDM2;GATA3;PIK3R1;HSFY1;ETS2;GLI2;PAGR1;SOX2;DEAF1;HNF4A;TCEAL2;ZNF304;APOE;HOXA7;ZNF367;ZNF345;HEXIM1;SREBF1;SEMA4D;ESRRB;SIRT7;FOXN1;RUNX3;BMP6;RFX8;RIPPLY3;NR4A3;ZSCAN21;BHLHE40;SP8;PKN1;MXD1
positive regulation of cellular protein metabolic process (GO:0032270)	2/91	0.7725149761507922	1.0	0.7170643385977807	0.18507709072311423	BCL3;CD28
regulation of protein catabolic process (GO:0042176)	2/91	0.7725149761507922	1.0	0.7170643385977807	0.18507709072311423	FZR1;ITCH
cellular response to lipopolysaccharide (GO:0071222)	2/91	0.7725149761507922	1.0	0.7170643385977807	0.18507709072311423	CCL5;PDE4B
protein K48-linked ubiquitination (GO:0070936)	1/48	0.7759753479999211	1.0	0.6797172376291463	0.17239976029423057	ITCH
regulation of cell cycle arrest (GO:0071156)	1/48	0.7759753479999211	1.0	0.6797172376291463	0.17239976029423057	ID2
regulation of epithelial cell migration (GO:0010632)	1/48	0.7759753479999211	1.0	0.6797172376291463	0.17239976029423057	PLCG1
interstrand cross-link repair (GO:0036297)	1/48	0.7759753479999211	1.0	0.6797172376291463	0.17239976029423057	FANCE
regulation of mitochondrion organization (GO:0010821)	1/48	0.7759753479999211	1.0	0.6797172376291463	0.17239976029423057	SREBF1
intrinsic apoptotic signaling pathway in response to DNA damage (GO:0008630)	1/48	0.7759753479999211	1.0	0.6797172376291463	0.17239976029423057	BCL3
cellular response to mechanical stimulus (GO:0071260)	1/48	0.7759753479999211	1.0	0.6797172376291463	0.17239976029423057	CNN2
positive regulation of cytosolic calcium ion concentration (GO:0007204)	3/133	0.77839492351068	1.0	0.7359344527714065	0.18436723361926935	PTGFR;JPH3;P2RY1
non-recombinational repair (GO:0000726)	1/49	0.7828581755388067	1.0	0.6658454572693677	0.16300145086216702	NHEJ1
RNA methylation (GO:0001510)	1/49	0.7828581755388067	1.0	0.6658454572693677	0.16300145086216702	METTL1
organic hydroxy compound biosynthetic process (GO:1901617)	1/49	0.7828581755388067	1.0	0.6658454572693677	0.16300145086216702	AKR1C4
glutathione metabolic process (GO:0006749)	1/49	0.7828581755388067	1.0	0.6658454572693677	0.16300145086216702	DPEP1
regulation of reactive oxygen species metabolic process (GO:2000377)	1/49	0.7828581755388067	1.0	0.6658454572693677	0.16300145086216702	XDH
protein autoubiquitination (GO:0051865)	1/49	0.7828581755388067	1.0	0.6658454572693677	0.16300145086216702	ITCH
establishment of protein localization to mitochondrion (GO:0072655)	1/49	0.7828581755388067	1.0	0.6658454572693677	0.16300145086216702	TIMM8B
gonad development (GO:0008406)	1/49	0.7828581755388067	1.0	0.6658454572693677	0.16300145086216702	GATA3
DNA repair (GO:0006281)	7/288	0.7832218152793647	1.0	0.7930034439006707	0.19376193343742548	RECQL5;PAPD7;TREX1;RAD54L;ASCC3;FANCE;CUL4B
regulation of translation (GO:0006417)	5/213	0.7853205655186254	1.0	0.7658785776103056	0.1850847297899998	TSFM;BCL3;CD28;NUPL2;EIF1B
vesicle fusion (GO:0006906)	2/94	0.7877906655610345	1.0	0.6941793065148728	0.165577645522579	DOC2B;SYTL5
regulation of cellular protein metabolic process (GO:0032268)	1/50	0.7895298708169702	1.0	0.6525285481239804	0.1542039875335581	APOE
blood circulation (GO:0008015)	1/50	0.7895298708169702	1.0	0.6525285481239804	0.1542039875335581	OLR1
wound healing (GO:0042060)	1/50	0.7895298708169702	1.0	0.6525285481239804	0.1542039875335581	DCBLD2
receptor internalization (GO:0031623)	1/50	0.7895298708169702	1.0	0.6525285481239804	0.1542039875335581	CACNG2
double-strand break repair via nonhomologous end joining (GO:0006303)	1/50	0.7895298708169702	1.0	0.6525285481239804	0.1542039875335581	NHEJ1
proteolysis (GO:0006508)	7/291	0.7919860523833837	1.0	0.7848281506645813	0.18303094864967473	PCSK1;CASP3;ADAM33;OLR1;MMP19;PCSK7;CPA6
regulation of B cell activation (GO:0050864)	2/95	0.7926783084791481	1.0	0.6868721559199794	0.1595863680686144	MZB1;SAMSN1
regulation of heart contraction (GO:0008016)	2/95	0.7926783084791481	1.0	0.6868721559199794	0.1595863680686144	ATP1A2;ATP1B2
positive regulation of actin filament polymerization (GO:0030838)	1/51	0.79599690003892	1.0	0.6397338707097847	0.14596167198848778	BAIAP2L2
telomere maintenance (GO:0000723)	1/51	0.79599690003892	1.0	0.6397338707097847	0.14596167198848778	SP100
ciliary basal body-plasma membrane docking (GO:0097711)	2/96	0.7974663211118375	1.0	0.6797172376291463	0.15383066598398693	YWHAE;IQCB1
mRNA metabolic process (GO:0016071)	2/97	0.8021562073210244	1.0	0.672709843426784	0.14830017514709823	PCBP3;SNRPB
protein localization to organelle (GO:0033365)	2/97	0.8021562073210244	1.0	0.672709843426784	0.14830017514709823	IFT20;PAQR3
mitochondrial respiratory chain complex assembly (GO:0033108)	2/97	0.8021562073210244	1.0	0.672709843426784	0.14830017514709823	NDUFA7;NDUFV3
chemokine-mediated signaling pathway (GO:0070098)	1/52	0.8022655318669133	1.0	0.6274312962730582	0.13823292683963795	CCL5
regulation of cell-matrix adhesion (GO:0001952)	1/52	0.8022655318669133	1.0	0.6274312962730582	0.13823292683963795	HOXA7
plasma membrane bounded cell projection morphogenesis (GO:0120039)	1/52	0.8022655318669133	1.0	0.6274312962730582	0.13823292683963795	NYAP1
positive regulation of mitotic cell cycle (GO:0045931)	1/52	0.8022655318669133	1.0	0.6274312962730582	0.13823292683963795	CD28
triglyceride metabolic process (GO:0006641)	1/52	0.8022655318669133	1.0	0.6274312962730582	0.13823292683963795	APOE
negative regulation of nucleic acid-templated transcription (GO:1903507)	11/444	0.8040209546302425	1.0	0.8083123906941199	0.17631713907885616	HEXIM1;ATF7IP;ZNF93;HDAC1;DEAF1;CBX3;ID2;BCL3;BHLHE40;GATA3;HOXA7
positive regulation of cell growth (GO:0030307)	2/98	0.8067494721341928	1.0	0.6658454572693677	0.14298505334206849	ZFYVE27;SEMA4D
regulation of cellular component organization (GO:0051128)	3/140	0.8069919920709339	1.0	0.6991377301328362	0.14992416721913332	ITCH;BBS10;SEMA4D
[truncated: 256 more rows]

## Sheet: GO molecular function
Function	Overlap	P-value	Adjusted P-value	Odds Ratio	Combined Score	Genes
inorganic anion transmembrane transporter activity (GO:0015103)	6/48	0.0033245006396826187	1.0	4.078303425774878	23.272576670909864	SLC22A23;ANKH;SLC26A8;SLC4A11;SLC26A7;SLC5A5
oxidoreductase activity, acting on paired donors, with incorporation or reduction of molecular oxygen, NAD(P)H as one donor, and incorporation of one atom of oxygen (GO:0016709)	5/41	0.008016886700665873	1.0	3.9788326105120757	19.2026623340096	CYP26B1;CYP4A22;MICAL2;AKR1C4;CYP4F11
inhibitory extracellular ligand-gated ion channel activity (GO:0005237)	3/15	0.009900499523176882	1.0	6.525285481239805	30.115302226609757	GLRA2;GLRA3;GABRA3
chloride channel activity (GO:0005254)	6/61	0.01078207618763027	1.0	3.2091567940523626	14.537063522446777	GLRA2;GLRA3;GABRA3;SLC26A8;SLC26A7;CLCN1
neurotrophin TRKA receptor binding (GO:0005168)	2/6	0.012961353347041179	1.0	10.87547580206634	47.26245969096133	PIK3R1;PLCG1
T cell receptor binding (GO:0042608)	2/6	0.012961353347041179	1.0	10.87547580206634	47.26245969096133	EPS8L1;CD3E
1-phosphatidylinositol 4-kinase activity (GO:0004430)	2/6	0.012961353347041179	1.0	10.87547580206634	47.26245969096133	PI4K2B;PI4KB
flavin adenine dinucleotide binding (GO:0050660)	5/48	0.015390517981825448	1.0	3.3985861881457313	14.185711237965757	MICAL2;NOX4;PRODH;XDH;PRODH2
ligand-gated anion channel activity (GO:0099095)	3/18	0.016588441977033932	1.0	5.43773790103317	22.28955460886042	GLRA2;GLRA3;GABRA3
transmitter-gated ion channel activity (GO:0022824)	4/33	0.017680326131762198	1.0	3.9547184734786693	15.958486432650679	CHRNA3;GLRA2;GLRA3;GABRA3
retinal dehydrogenase activity (GO:0001758)	2/7	0.01778011884995323	1.0	9.321836401771149	37.563965177761915	ALDH1A3;AKR1C4
ATP-dependent 3'-5' DNA helicase activity (GO:0043140)	2/7	0.01778011884995323	1.0	9.321836401771149	37.563965177761915	RECQL5;ASCC3
FAD binding (GO:0071949)	3/19	0.019258786316713964	1.0	5.151541169399845	20.347494927507537	MICAL2;PRODH;PRODH2
protein phosphorylated amino acid binding (GO:0045309)	4/34	0.019564809063194598	1.0	3.8384032242587085	15.10036573253274	YWHAE;PIK3R1;SAMSN1;VAV1
G-protein coupled nucleotide receptor activity (GO:0001608)	2/8	0.023230207094472394	1.0	8.156606851549755	30.687616780437526	GPR34;P2RY1
neurotrophin TRK receptor binding (GO:0005167)	2/8	0.023230207094472394	1.0	8.156606851549755	30.687616780437526	PIK3R1;PLCG1
G-protein coupled purinergic nucleotide receptor activity (GO:0045028)	2/8	0.023230207094472394	1.0	8.156606851549755	30.687616780437526	GPR34;P2RY1
cytokine receptor activity (GO:0004896)	6/73	0.024375263198314505	1.0	2.681624170372522	9.960052195875537	IL10RB;ACKR4;CCR6;OSMR;GFRA4;IL22RA2
chloride transmembrane transporter activity (GO:0015108)	5/56	0.028176646003250354	1.0	2.913073875553484	10.397523304770832	GLRA2;GLRA3;GABRA3;SLC26A8;SLC26A7
bicarbonate transmembrane transporter activity (GO:0015106)	3/22	0.02860852998390157	1.0	4.449058282663502	15.812177166420007	SLC26A8;SLC4A11;SLC26A7
actin-dependent ATPase activity (GO:0030898)	2/9	0.029268520853132737	1.0	7.25031720137756	25.602629792462366	MYO1D;MYO10
protein kinase C binding (GO:0005080)	4/40	0.03342843525775016	1.0	3.2626427406199023	11.087596692248457	GRK5;PRKCSH;PKN1;HDAC7
voltage-gated cation channel activity (GO:0022843)	7/100	0.0340775008877537	1.0	2.2838499184339316	7.71739816420156	KCNV2;KCND1;KCNH6;KCNA4;KCNQ5;CACNA2D4;CACNG2
phosphotransferase activity, for other substituted phosphate groups (GO:0016780)	2/10	0.0358540041989392	1.0	6.525285481239805	21.71810783058625	DPAGT1;SGMS1
fatty acid synthase activity (GO:0004312)	2/10	0.0358540041989392	1.0	6.525285481239805	21.71810783058625	FASN;ELOVL7
bitter taste receptor activity (GO:0033038)	3/25	0.03995075849870345	1.0	3.9151712887438825	12.607272903424805	TAS2R42;TAS2R10;TAS2R19
oxalate transmembrane transporter activity (GO:0019531)	2/11	0.04294755823399904	1.0	5.932077710218004	18.672848782619273	SLC26A8;SLC26A7
sodium:potassium-exchanging ATPase activity (GO:0005391)	2/11	0.04294755823399904	1.0	5.932077710218004	18.672848782619273	ATP1A2;ATP1B2
potassium-transporting ATPase activity (GO:0008556)	2/11	0.04294755823399904	1.0	5.932077710218004	18.672848782619273	ATP1A2;ATP1B2
platelet-derived growth factor binding (GO:0048407)	2/11	0.04294755823399904	1.0	5.932077710218004	18.672848782619273	COL1A2;COL5A1
carboxy-lyase activity (GO:0016831)	3/26	0.04416507696436944	1.0	3.764587777638349	11.744839689288378	DDC;GGCX;ACMSD
voltage-gated potassium channel activity (GO:0005249)	6/85	0.046309324321446715	1.0	2.303041934555225	7.075893558623381	KCNV2;KCND1;KCNH6;KCNJ8;KCNA4;KCNQ5
beta-tubulin binding (GO:0048487)	3/27	0.048591160144787655	1.0	3.62515860068878	10.963616656315502	IFT74;PDCD5;TBCD
potassium ion binding (GO:0030955)	2/12	0.050511960004026676	1.0	5.43773790103317	16.234611957466736	SLC24A1;ATP1A2
metalloendopeptidase inhibitor activity (GO:0008191)	2/12	0.050511960004026676	1.0	5.43773790103317	16.234611957466736	BST2;SPOCK3
sodium ion binding (GO:0031402)	2/12	0.050511960004026676	1.0	5.43773790103317	16.234611957466736	SLC24A1;ATP1A2
sulfate transmembrane transporter activity (GO:0015116)	2/12	0.050511960004026676	1.0	5.43773790103317	16.234611957466736	SLC26A8;SLC26A7
anion channel activity (GO:0005253)	5/66	0.05160489176076028	1.0	2.471699045924168	7.326459067237339	GLRA2;GLRA3;GABRA3;SLC26A8;SLC26A7
ATP-dependent DNA helicase activity (GO:0004003)	3/28	0.05322533854024407	1.0	3.4956886506641807	10.25362633770699	RECQL5;DDX11;ASCC3
phosphotyrosine residue binding (GO:0001784)	3/29	0.058063564659057175	1.0	3.3751476627102437	9.606402405843399	PIK3R1;SAMSN1;VAV1
glycine binding (GO:0016594)	2/13	0.05851178454270608	1.0	5.019450370184465	14.24784590215695	GLRA2;GLRA3
3'-5' DNA helicase activity (GO:0043138)	2/13	0.05851178454270608	1.0	5.019450370184465	14.24784590215695	RECQL5;ASCC3
organic anion transmembrane transporter activity (GO:0008514)	5/70	0.06341052333812126	1.0	2.3304591004427873	6.427698550597829	SLC35B3;SLC22A23;SLC26A8;SLC4A11;SLC26A7
calcium channel activity (GO:0005262)	6/93	0.06610944753161623	1.0	2.104930800399937	5.717925831661628	SLC24A1;MCOLN3;TRPV6;PKD1L1;CACNA2D4;CACNG2
transaminase activity (GO:0008483)	2/14	0.06691332994370569	1.0	4.6609182008855745	12.604787135500246	AADAT;ETNPPL
taste receptor activity (GO:0008527)	3/31	0.06833431047933922	1.0	3.157396200599905	8.472377905329992	TAS2R42;TAS2R10;TAS2R19
protein serine/threonine kinase activator activity (GO:0043539)	3/31	0.06833431047933922	1.0	3.157396200599905	8.472377905329992	TAOK1;PARP16;FAM20A
Rab guanyl-nucleotide exchange factor activity (GO:0017112)	4/51	0.07056943020599353	1.0	2.558935482839139	6.784142860684079	YWHAE;TRAPPC1;DENND1A;TRAPPC8
extracellular ligand-gated ion channel activity (GO:0005230)	4/52	0.07468703952900795	1.0	2.5097251850922326	6.511353249284223	CHRNA3;GLRA2;GLRA3;GABRA3
G-protein coupled chemoattractant receptor activity (GO:0001637)	2/15	0.07568454527788943	1.0	4.3501903208265364	11.228629893956562	ACKR4;CCR6
purinergic nucleotide receptor activity (GO:0001614)	2/15	0.07568454527788943	1.0	4.3501903208265364	11.228629893956562	GPR34;P2RY1
cation channel activity (GO:0005261)	8/146	0.08058898182906367	1.0	1.7877494469150148	4.502256301927223	SLC24A1;CHRNA3;MCOLN3;CALHM2;TRPV6;SLC4A11;PKD1L1;CACNG2
alkali metal ion binding (GO:0031420)	2/16	0.08479496133024024	1.0	4.078303425774878	10.063291827997896	SLC24A1;ATP1A2
acid-thiol ligase activity (GO:0016878)	2/16	0.08479496133024024	1.0	4.078303425774878	10.063291827997896	ACSS2;AASDH
helicase activity (GO:0004386)	3/34	0.08515198120320769	1.0	2.8788024181940313	7.091404677854929	RECQL5;DDX24;DDX11
calcium ion transmembrane transporter activity (GO:0015085)	5/77	0.08740315906686788	1.0	2.1185991822207155	5.163500459829285	SLC24A1;MCOLN3;TRPV6;PKD1L1;CACNG2
actin binding (GO:0003779)	12/254	0.09235721343002383	1.0	1.541406019190505	3.671770123485594	MYO1D;ABLIM1;ALKBH4;MYO10;CFL2;CORO6;XIRP1;MICAL2;KLHL2;EPS8L1;ARPC5;MTSS1
microfilament motor activity (GO:0000146)	2/18	0.10391903032669705	1.0	3.62515860068878	8.20787833105944	MYO10;MYH13
ion antiporter activity (GO:0099516)	2/18	0.10391903032669705	1.0	3.62515860068878	8.20787833105944	SLC26A8;SLC26A7
NAD+ ADP-ribosyltransferase activity (GO:0003950)	2/18	0.10391903032669705	1.0	3.62515860068878	8.20787833105944	SIRT4;PARP16
insulin receptor binding (GO:0005158)	2/19	0.11387906693627875	1.0	3.434360779599897	7.461554769468452	GRB10;PIK3R1
spectrin binding (GO:0030507)	2/19	0.11387906693627875	1.0	3.434360779599897	7.461554769468452	MYO10;ANK3
histone deacetylase binding (GO:0042826)	5/85	0.11978401604074022	1.0	1.9192016121293543	4.072670615550999	YWHAE;HDAC1;MIER2;UHRF1BP1;PKN1
anion transmembrane transporter activity (GO:0008509)	4/62	0.12208773016741646	1.0	2.104930800399937	4.4267018743236095	SLC22A23;SLC26A8;SLC4A11;SLC26A7
alcohol dehydrogenase (NADP+) activity (GO:0008106)	2/20	0.12407095094437123	1.0	3.2626427406199023	6.808814655717093	AKR1C4;RDH13
phospholipid-translocating ATPase activity (GO:0004012)	2/20	0.12407095094437123	1.0	3.2626427406199023	6.808814655717093	ATP10A;ATP9B
anion:anion antiporter activity (GO:0015301)	2/21	0.13447117316720986	1.0	3.107278800590383	6.2344610543173165	SLC26A8;SLC26A7
chemokine receptor activity (GO:0004950)	2/21	0.13447117316720986	1.0	3.107278800590383	6.2344610543173165	ACKR4;CCR6
transferase activity, transferring pentosyl groups (GO:0016763)	3/42	0.13721204466660178	1.0	2.3304591004427873	4.628822601790766	SIRT4;PARP16;UPP1
zinc ion binding (GO:0008270)	13/302	0.13861484674322716	1.0	1.4044488618562492	2.775269710559089	TIMM8B;ADH1B;DPYS;MT1M;ADAM33;PRDM2;ACMSD;GLI2;ZNF93;LACTB2;DPEP1;ADAM8;ALPI
monocarboxylic acid binding (GO:0033293)	2/22	0.14505744346381386	1.0	2.966038855109002	5.72631010883444	CYP26B1;AKR1C4
N-acetyltransferase activity (GO:0008080)	2/22	0.14505744346381386	1.0	2.966038855109002	5.72631010883444	NAT6;GNPNAT1
transforming growth factor beta receptor binding (GO:0005160)	3/44	0.15160578855877727	1.0	2.224529141331751	4.196511100543002	INHBB;BMP6;INHBE
protease binding (GO:0002020)	6/118	0.1545933209800786	1.0	1.6589708850609672	3.0972278801703697	SERPINB3;SERPINB4;COL1A2;ADRM1;CD28;ALPI
activating transcription factor binding (GO:0033613)	4/68	0.1553635230363536	1.0	1.9192016121293543	3.573529600033901	HDAC1;HNF4A;BHLHE40;HDAC7
ligand-gated ion channel activity (GO:0015276)	4/68	0.1553635230363536	1.0	1.9192016121293543	3.573529600033901	CHRNA3;GLRA2;GLRA3;GABRA3
calcium-release channel activity (GO:0015278)	2/23	0.1558086384122226	1.0	2.837080644017306	5.274492379775046	MCOLN3;JPH3
single-stranded RNA binding (GO:0003727)	3/45	0.1589755161549158	1.0	2.1750951604132682	4.000011038751726	LACTB2;DDX11;HNRNPF
miRNA binding (GO:0035198)	2/24	0.16670475081260624	1.0	2.718868950516585	4.870937983838173	SOX2;ZC3H7B
phosphatidylinositol phospholipase C activity (GO:0004435)	2/24	0.16670475081260624	1.0	2.718868950516585	4.870937983838173	CCL5;PLCG1
neutral amino acid transmembrane transporter activity (GO:0015175)	2/24	0.16670475081260624	1.0	2.718868950516585	4.870937983838173	SLC6A19;SLC43A1
RNA polymerase II transcription factor binding (GO:0001085)	6/121	0.1676602567256079	1.0	1.617839375514001	2.889162841270112	BBS10;HDAC1;ID2;HNF4A;BHLHE40;GATA3
chromo shadow domain binding (GO:0070087)	1/6	0.1703907441060749	1.0	5.43773790103317	9.622952608420624	SP100
7SK snRNA binding (GO:0097322)	1/6	0.1703907441060749	1.0	5.43773790103317	9.622952608420624	HEXIM1
alcohol dehydrogenase activity, zinc-dependent (GO:0004024)	1/6	0.1703907441060749	1.0	5.43773790103317	9.622952608420624	ADH1B
alpha-sialidase activity (GO:0016997)	1/6	0.1703907441060749	1.0	5.43773790103317	9.622952608420624	NEU2
inorganic cation transmembrane transporter activity (GO:0022890)	1/6	0.1703907441060749	1.0	5.43773790103317	9.622952608420624	TIMM8B
1-phosphatidylinositol-3-kinase regulator activity (GO:0046935)	1/6	0.1703907441060749	1.0	5.43773790103317	9.622952608420624	PIK3R1
exo-alpha-sialidase activity (GO:0004308)	1/6	0.1703907441060749	1.0	5.43773790103317	9.622952608420624	NEU2
phosphatidylcholine-sterol O-acyltransferase activator activity (GO:0060228)	1/6	0.1703907441060749	1.0	5.43773790103317	9.622952608420624	APOE
histone methyltransferase binding (GO:1990226)	1/6	0.1703907441060749	1.0	5.43773790103317	9.622952608420624	CBX3
NAD(P)H oxidase activity (GO:0016174)	1/6	0.1703907441060749	1.0	5.43773790103317	9.622952608420624	NOX4
olfactory receptor binding (GO:0031849)	1/6	0.1703907441060749	1.0	5.43773790103317	9.622952608420624	RTP4
ketosteroid monooxygenase activity (GO:0047086)	1/6	0.1703907441060749	1.0	5.43773790103317	9.622952608420624	AKR1C4
MHC class I receptor activity (GO:0032393)	1/6	0.1703907441060749	1.0	5.43773790103317	9.622952608420624	KLRF1
uridylyltransferase activity (GO:0070569)	1/6	0.1703907441060749	1.0	5.43773790103317	9.622952608420624	UAP1
phosphoserine residue binding (GO:0050815)	1/6	0.1703907441060749	1.0	5.43773790103317	9.622952608420624	YWHAE
hydrolase activity, acting on carbon-nitrogen (but not peptide) bonds, in cyclic amides (GO:0016812)	1/6	0.1703907441060749	1.0	5.43773790103317	9.622952608420624	DPYS
aldehyde dehydrogenase [NAD(P)+] activity (GO:0004030)	1/6	0.1703907441060749	1.0	5.43773790103317	9.622952608420624	ALDH1A3
phospholipase activator activity (GO:0016004)	1/6	0.1703907441060749	1.0	5.43773790103317	9.622952608420624	CCL5
sodium ion transmembrane transporter activity (GO:0015081)	4/71	0.17314274974809407	1.0	1.8381085862647337	3.223378685614809	SLC24A1;SLC4A11;ATP1A2;ATP1B2
transcriptional repressor activity, RNA polymerase II transcription factor binding (GO:0001191)	3/47	0.17402990086948825	1.0	2.082537919544618	3.6413761767108213	HDAC1;ID2;BHLHE40
calcium-dependent phospholipid binding (GO:0005544)	3/47	0.17402990086948825	1.0	2.082537919544618	3.6413761767108213	C2CD5;DOC2B;SYTL5
RNA polymerase II regulatory region sequence-specific DNA binding (GO:0000977)	18/460	0.17412501476612843	1.0	1.276686289807788	2.231624350481958	ASCL5;BARHL2;SREBF1;ZNF395;ONECUT2;HDAC1;ESRRB;PRDM2;GATA3;RUNX3;HSFY1;ETS2;RFX8;NR4A3;DEAF1;ZSCAN21;HOXA7;MXD1
oxidoreductase activity, acting on the aldehyde or oxo group of donors, NAD or NADP as acceptor (GO:0016620)	2/25	0.17772684136708114	1.0	2.6101141924959217	4.508991860240337	ALDH1A3;AKR1C4
heme binding (GO:0020037)	4/72	0.17921958710148064	1.0	1.81257930034439	3.1160838886945648	CYP26B1;CYCS;NOX4;CYP4F11
phospholipid transporter activity (GO:0005548)	3/48	0.18170236728865438	1.0	2.039151712887439	3.4775393048709664	PITPNM2;ATP10A;ATP9B
enhancer binding (GO:0035326)	2/26	0.18885699211959295	1.0	2.5097251850922326	4.18312261458804	ZNF395;ESRRB
RNA polymerase II core binding (GO:0000993)	2/26	0.18885699211959295	1.0	2.5097251850922326	4.18312261458804	RECQL5;ESRRB
potassium channel activity (GO:0005267)	5/100	0.19282453376584244	1.0	1.6313213703099512	2.6851136298179927	KCNV2;KCND1;KCNH6;KCNA4;KCNQ5
actin filament binding (GO:0051015)	6/127	0.19510397962886952	1.0	1.541406019190505	2.5190006042338107	MYO1D;ABLIM1;MYO10;CFL2;CORO6;ARPC5
NEDD8-specific protease activity (GO:0019784)	1/7	0.1958258629242067	1.0	4.6609182008855745	7.599764479746201	USP21
superoxide-generating NADPH oxidase activity (GO:0016175)	1/7	0.1958258629242067	1.0	4.6609182008855745	7.599764479746201	NOX4
annealing helicase activity (GO:0036310)	1/7	0.1958258629242067	1.0	4.6609182008855745	7.599764479746201	RAD54L
insulin-like growth factor II binding (GO:0031995)	1/7	0.1958258629242067	1.0	4.6609182008855745	7.599764479746201	IGFBP4
G-quadruplex DNA binding (GO:0051880)	1/7	0.1958258629242067	1.0	4.6609182008855745	7.599764479746201	DDX11
lipase activator activity (GO:0060229)	1/7	0.1958258629242067	1.0	4.6609182008855745	7.599764479746201	CCL5
fatty acid elongase activity (GO:0009922)	1/7	0.1958258629242067	1.0	4.6609182008855745	7.599764479746201	ELOVL7
NAADP-sensitive calcium-release channel activity (GO:0072345)	1/7	0.1958258629242067	1.0	4.6609182008855745	7.599764479746201	MCOLN3
serotonin-gated cation-selective channel activity (GO:0022850)	1/7	0.1958258629242067	1.0	4.6609182008855745	7.599764479746201	CHRNA3
palmitoyl-(protein) hydrolase activity (GO:0008474)	1/7	0.1958258629242067	1.0	4.6609182008855745	7.599764479746201	ABHD17B
histone threonine kinase activity (GO:0035184)	1/7	0.1958258629242067	1.0	4.6609182008855745	7.599764479746201	PKN1
SUMO-specific protease activity (GO:0016929)	1/7	0.1958258629242067	1.0	4.6609182008855745	7.599764479746201	SENP3
acetylcholine receptor binding (GO:0033130)	1/7	0.1958258629242067	1.0	4.6609182008855745	7.599764479746201	RIC3
vascular endothelial growth factor-activated receptor activity (GO:0005021)	1/7	0.1958258629242067	1.0	4.6609182008855745	7.599764479746201	FLT1
adenylate kinase activity (GO:0004017)	1/7	0.1958258629242067	1.0	4.6609182008855745	7.599764479746201	AK1
GPI anchor binding (GO:0034235)	1/7	0.1958258629242067	1.0	4.6609182008855745	7.599764479746201	DPEP1
basal RNA polymerase II transcription machinery binding (GO:0001099)	2/27	0.20007826190375894	1.0	2.4167724004591866	3.888699605961956	RECQL5;ESRRB
phospholipase C activity (GO:0004629)	2/27	0.20007826190375894	1.0	2.4167724004591866	3.888699605961956	CCL5;PLCG1
GTPase binding (GO:0051020)	4/76	0.20420222114409128	1.0	1.7171803897999485	2.7279891749180294	RRAGB;GNB2;ARAP1;AGFG1
phosphatidylinositol kinase activity (GO:0052742)	3/51	0.20522894614869805	1.0	1.9192016121293543	3.039303545784799	PI4K2B;PIK3R1;PI4KB
GDP binding (GO:0019003)	3/51	0.20522894614869805	1.0	1.9192016121293543	3.039303545784799	RAP2C;RHEB;RAB9B
nuclear localization sequence binding (GO:0008139)	2/28	0.2113746433551936	1.0	2.3304591004427873	3.621820459160744	KPNA4;TNPO3
metallocarboxypeptidase activity (GO:0004181)	2/28	0.2113746433551936	1.0	2.3304591004427873	3.621820459160744	AGTPBP1;CPA6
dicarboxylic acid transmembrane transporter activity (GO:0005310)	2/28	0.2113746433551936	1.0	2.3304591004427873	3.621820459160744	SLC26A8;SLC26A7
RNA polymerase II repressing transcription factor binding (GO:0001103)	2/28	0.2113746433551936	1.0	2.3304591004427873	3.621820459160744	BBS10;HDAC1
purine ribonucleoside binding (GO:0032550)	7/159	0.21635147525250187	1.0	1.436383596499328	2.1988892557636373	RAP2C;TUBB2A;RRAGB;RHEB;DIRAS1;RHOJ;RAB9B
bile acid binding (GO:0032052)	1/8	0.2204823956722028	1.0	4.078303425774878	6.166139581989312	AKR1C4
alpha-(1->3)-fucosyltransferase activity (GO:0046920)	1/8	0.2204823956722028	1.0	4.078303425774878	6.166139581989312	FUT3
3-chloroallyl aldehyde dehydrogenase activity (GO:0004028)	1/8	0.2204823956722028	1.0	4.078303425774878	6.166139581989312	ALDH1A3
signal recognition particle binding (GO:0005047)	1/8	0.2204823956722028	1.0	4.078303425774878	6.166139581989312	SRPRB
C-C chemokine binding (GO:0019957)	1/8	0.2204823956722028	1.0	4.078303425774878	6.166139581989312	CCR6
tau protein binding (GO:0048156)	1/8	0.2204823956722028	1.0	4.078303425774878	6.166139581989312	APOE
ligand-gated sodium channel activity (GO:0015280)	1/8	0.2204823956722028	1.0	4.078303425774878	6.166139581989312	ASIC5
phosphatidylinositol transporter activity (GO:0008526)	1/8	0.2204823956722028	1.0	4.078303425774878	6.166139581989312	PITPNM2
mismatch repair complex binding (GO:0032404)	1/8	0.2204823956722028	1.0	4.078303425774878	6.166139581989312	TREX1
voltage-gated potassium channel activity involved in ventricular cardiac muscle cell action potential repolarization (GO:1902282)	1/8	0.2204823956722028	1.0	4.078303425774878	6.166139581989312	KCNJ8
epinephrine binding (GO:0051379)	1/8	0.2204823956722028	1.0	4.078303425774878	6.166139581989312	ADRB2
NADP-retinol dehydrogenase activity (GO:0052650)	1/8	0.2204823956722028	1.0	4.078303425774878	6.166139581989312	RDH13
acetylcholine receptor regulator activity (GO:0030548)	1/8	0.2204823956722028	1.0	4.078303425774878	6.166139581989312	LYPD6B
phosphatidylinositol 3-kinase regulator activity (GO:0035014)	1/8	0.2204823956722028	1.0	4.078303425774878	6.166139581989312	PIK3R1
alcohol dehydrogenase (NAD) activity (GO:0004022)	1/8	0.2204823956722028	1.0	4.078303425774878	6.166139581989312	ADH1B
repressing transcription factor binding (GO:0070491)	3/53	0.22127918806911087	1.0	1.8467789097848504	2.7855521813272692	BBS10;HDAC1;HDAC7
delayed rectifier potassium channel activity (GO:0005251)	2/29	0.2227310218078297	1.0	2.250098441806829	3.379176274459851	KCNA4;KCNQ5
metalloexopeptidase activity (GO:0008235)	3/54	0.22939698076889325	1.0	1.81257930034439	2.6686627438814607	AGTPBP1;DPEP1;CPA6
protein transporter activity (GO:0008565)	4/80	0.23012577662279515	1.0	1.6313213703099512	2.396621965167805	IPO9;USO1;KPNA4;TNPO3
core promoter proximal region sequence-specific DNA binding (GO:0000987)	11/278	0.23516246925346346	1.0	1.2909737462884503	1.8686569292545145	RFX8;ZNF395;NR4A3;ONECUT2;HDAC1;ZSCAN21;GATA3;HOXA7;MXD1;HSFY1;ETS2
phosphatidylinositol phosphate binding (GO:1901981)	4/81	0.23673191296318075	1.0	1.6111816003061243	2.3214338662851035	MYO10;DENND1A;ARAP1;PLEKHA8
protein kinase activator activity (GO:0030295)	3/55	0.23756918491126203	1.0	1.7796233130654011	2.5578461688369236	TAOK1;PARP16;FAM20A
natural killer cell lectin-like receptor binding (GO:0046703)	1/9	0.244384137265008	1.0	3.62515860068878	5.107899070504856	ULBP3
hydrolase activity, acting on acid anhydrides, in phosphorus-containing anhydrides (GO:0016818)	1/9	0.244384137265008	1.0	3.62515860068878	5.107899070504856	ALPL
adenine nucleotide transmembrane transporter activity (GO:0000295)	1/9	0.244384137265008	1.0	3.62515860068878	5.107899070504856	SLC35B3
cytidylyltransferase activity (GO:0070567)	1/9	0.244384137265008	1.0	3.62515860068878	5.107899070504856	CMAS
glucocorticoid receptor binding (GO:0035259)	1/9	0.244384137265008	1.0	3.62515860068878	5.107899070504856	NR4A3
serotonin receptor activity (GO:0099589)	2/31	0.24556753884127122	1.0	2.104930800399937	2.9557085981923166	CHRNA3;OR6T1
serine-type endopeptidase inhibitor activity (GO:0004867)	3/56	0.24579040302155622	1.0	1.7478443253320903	2.4527082145121706	SERPINB3;SERPINB4;SERPINE3
amino acid transmembrane transporter activity (GO:0015171)	3/56	0.24579040302155622	1.0	1.7478443253320903	2.4527082145121706	SLC6A19;SLC43A1;SLC38A10
ATPase activity, coupled to movement of substances (GO:0043492)	3/56	0.24579040302155622	1.0	1.7478443253320903	2.4527082145121706	ABCD4;ATP10A;ATP9B
endopeptidase inhibitor activity (GO:0004866)	5/111	0.25412693178417883	1.0	1.469658892171127	2.0133171749540653	BST2;SERPINB3;SERPINB4;SERPINE3;SPOCK3
cadherin binding (GO:0045296)	12/313	0.25440957831945343	1.0	1.2508534468830295	1.7121804534529135	CNN2;YWHAE;MPRIP;DOCK9;FASN;USO1;SERBP1;CTNND1;ARHGAP1;TRIM25;EPS8L1;ANK3
phosphatidylinositol-3,4,5-trisphosphate binding (GO:0005547)	2/32	0.2570215635547965	1.0	2.039151712887439	2.7703819182794827	MYO10;ARAP1
guanyl ribonucleotide binding (GO:0032561)	7/170	0.2667661323630014	1.0	1.3434411284905479	1.7752001520330865	RAP2C;TUBB2A;RRAGB;RHEB;DIRAS1;RHOJ;RAB9B
protein serine/threonine phosphatase inhibitor activity (GO:0004865)	1/10	0.2675541566409035	1.0	3.2626427406199023	4.301576764779511	PPP1R11
prostaglandin receptor activity (GO:0004955)	1/10	0.2675541566409035	1.0	3.2626427406199023	4.301576764779511	PTGFR
benzodiazepine receptor activity (GO:0008503)	1/10	0.2675541566409035	1.0	3.2626427406199023	4.301576764779511	GABRA3
adenylate cyclase binding (GO:0008179)	1/10	0.2675541566409035	1.0	3.2626427406199023	4.301576764779511	AKAP12
exodeoxyribonuclease activity, producing 5'-phosphomonoesters (GO:0016895)	1/10	0.2675541566409035	1.0	3.2626427406199023	4.301576764779511	TREX1
3'-5'-exodeoxyribonuclease activity (GO:0008296)	1/10	0.2675541566409035	1.0	3.2626427406199023	4.301576764779511	TREX1
dipeptidase activity (GO:0016805)	1/10	0.2675541566409035	1.0	3.2626427406199023	4.301576764779511	DPEP1
cyclin-dependent protein serine/threonine kinase inhibitor activity (GO:0004861)	1/10	0.2675541566409035	1.0	3.2626427406199023	4.301576764779511	HEXIM1
Rho guanyl-nucleotide exchange factor activity (GO:0005089)	3/59	0.2706958221079438	1.0	1.6589708850609672	2.167875991056049	AKAP13;EPS8L1;VAV1
RNA polymerase II regulatory region DNA binding (GO:0001012)	8/201	0.2759180179880562	1.0	1.2985642748735928	1.672098228159896	ASCL5;BARHL2;SREBF1;NR4A3;DEAF1;PRDM2;GATA3;RUNX3
RNA polymerase core enzyme binding (GO:0043175)	2/34	0.2799414928185543	1.0	1.9192016121293543	2.443478844384053	RECQL5;ESRRB
E-box binding (GO:0070888)	2/34	0.2799414928185543	1.0	1.9192016121293543	2.443478844384053	BHLHE40;GATA3
oxidoreductase activity, acting on the CH-OH group of donors, NAD or NADP as acceptor (GO:0016616)	4/88	0.2840582404033119	1.0	1.483019427554501	1.8664926442275538	LDHC;CYP4A22;RDH16;AKR1C4
RNA polymerase II core promoter proximal region sequence-specific DNA binding (GO:0000978)	10/262	0.28440099760978016	1.0	1.2452834887862223	1.5657821915610015	RFX8;ZNF395;NR4A3;ONECUT2;HDAC1;ZSCAN21;HOXA7;MXD1;HSFY1;ETS2
transcription regulatory region sequence-specific DNA binding (GO:0000976)	11/292	0.28516929977442956	1.0	1.2290777447540726	1.542089728110516	ASCL5;BARHL2;SREBF1;ZNF395;NR4A3;DEAF1;HDAC1;ESRRB;PRDM2;GATA3;RUNX3
protein serine/threonine phosphatase activity (GO:0004722)	3/61	0.28745060640814113	1.0	1.6045783970261813	2.0004346866565372	PHLPP1;CYCS;PGAM5
protein phosphatase 1 binding (GO:0008157)	1/11	0.29001481899160747	1.0	2.966038855109002	3.6714318770165093	PPP1R11
intramolecular oxidoreductase activity, transposing C=C bonds (GO:0016863)	1/11	0.29001481899160747	1.0	2.966038855109002	3.6714318770165093	EBP
aryl sulfotransferase activity (GO:0004062)	1/11	0.29001481899160747	1.0	2.966038855109002	3.6714318770165093	SULT1A3
hexosaminidase activity (GO:0015929)	1/11	0.29001481899160747	1.0	2.966038855109002	3.6714318770165093	NAGLU
mannose binding (GO:0005537)	1/11	0.29001481899160747	1.0	2.966038855109002	3.6714318770165093	CLEC17A
proton-transporting ATP synthase activity, rotational mechanism (GO:0046933)	1/11	0.29001481899160747	1.0	2.966038855109002	3.6714318770165093	ATP5G3
MAP kinase kinase kinase kinase activity (GO:0008349)	1/11	0.29001481899160747	1.0	2.966038855109002	3.6714318770165093	MAP4K3
peptide alpha-N-acetyltransferase activity (GO:0004596)	1/11	0.29001481899160747	1.0	2.966038855109002	3.6714318770165093	NAA35
acylglycerol lipase activity (GO:0047372)	1/11	0.29001481899160747	1.0	2.966038855109002	3.6714318770165093	ABHD12
2 iron, 2 sulfur cluster binding (GO:0051537)	1/11	0.29001481899160747	1.0	2.966038855109002	3.6714318770165093	XDH
CoA-ligase activity (GO:0016405)	1/11	0.29001481899160747	1.0	2.966038855109002	3.6714318770165093	ACSS2
ion transmembrane transporter activity (GO:0015075)	2/35	0.2913856482024875	1.0	1.8643672803542297	2.2989655327456986	TRPV6;SLC4A11
GTP binding (GO:0005525)	6/147	0.29633914633043335	1.0	1.3316909145387354	1.6196700281860112	RAP2C;TUBB2A;RRAGB;RHEB;DIRAS1;RHOJ
transmitter-gated ion channel activity involved in regulation of postsynaptic membrane potential (GO:1904315)	2/36	0.30280586372583956	1.0	1.81257930034439	2.165422136294476	CHRNA3;GABRA3
snRNA binding (GO:0017069)	2/36	0.30280586372583956	1.0	1.81257930034439	2.165422136294476	HEXIM1;SNRPB
arylsulfatase activity (GO:0004065)	1/12	0.3117878068850217	1.0	2.718868950516585	3.168658044283573	ARSG
voltage-gated potassium channel activity involved in cardiac muscle cell action potential repolarization (GO:0086008)	1/12	0.3117878068850217	1.0	2.718868950516585	3.168658044283573	KCNJ8
calcium:cation antiporter activity (GO:0015368)	1/12	0.3117878068850217	1.0	2.718868950516585	3.168658044283573	SLC24A1
BMP receptor binding (GO:0070700)	1/12	0.3117878068850217	1.0	2.718868950516585	3.168658044283573	BMP6
cAMP binding (GO:0030552)	1/12	0.3117878068850217	1.0	2.718868950516585	3.168658044283573	PDE4B
protein tyrosine kinase activator activity (GO:0030296)	1/12	0.3117878068850217	1.0	2.718868950516585	3.168658044283573	CCL5
GABA-gated chloride ion channel activity (GO:0022851)	1/12	0.3117878068850217	1.0	2.718868950516585	3.168658044283573	GABRA3
tRNA (guanine) methyltransferase activity (GO:0016423)	1/12	0.3117878068850217	1.0	2.718868950516585	3.168658044283573	METTL1
DNA replication origin binding (GO:0003688)	1/12	0.3117878068850217	1.0	2.718868950516585	3.168658044283573	DDX11
annealing activity (GO:0097617)	1/12	0.3117878068850217	1.0	2.718868950516585	3.168658044283573	RAD54L
alditol:NADP+ 1-oxidoreductase activity (GO:0004032)	1/12	0.3117878068850217	1.0	2.718868950516585	3.168658044283573	AKR1C4
oxidoreductase activity, acting on NAD(P)H, oxygen as acceptor (GO:0050664)	1/12	0.3117878068850217	1.0	2.718868950516585	3.168658044283573	NOX4
voltage-gated chloride channel activity (GO:0005247)	1/12	0.3117878068850217	1.0	2.718868950516585	3.168658044283573	CLCN1
carboxylic acid transmembrane transporter activity (GO:0046943)	3/64	0.312714353357403	1.0	1.5293637846655792	1.7778320466022057	SLC6A19;SLC43A1;SLC38A10
enhancer sequence-specific DNA binding (GO:0001158)	3/64	0.312714353357403	1.0	1.5293637846655792	1.7778320466022057	ZNF395;HDAC1;ESRRB
voltage-gated calcium channel activity (GO:0005245)	2/37	0.3141928683020291	1.0	1.7635906706053526	2.041794015034331	CACNA2D4;CACNG2
peptidyl-prolyl cis-trans isomerase activity (GO:0003755)	2/38	0.32553797989145655	1.0	1.7171803897999485	1.927150583748793	FKBP14;PPIAL4A
integrin binding (GO:0005178)	4/94	0.3256337987204104	1.0	1.3883586130297456	1.5577131593033127	GPNMB;COL5A1;TSPAN4;CDH17
ATPase activity, coupled (GO:0042623)	4/94	0.3256337987204104	1.0	1.3883586130297456	1.5577131593033127	MYO1D;MYO10;DDX11;HSPA6
fucosyltransferase activity (GO:0008417)	1/13	0.33289414132137957	1.0	2.5097251850922326	2.760523863647812	FUT3
insulin-like growth factor I binding (GO:0031994)	1/13	0.33289414132137957	1.0	2.5097251850922326	2.760523863647812	IGFBP4
ubiquitin-ubiquitin ligase activity (GO:0034450)	1/13	0.33289414132137957	1.0	2.5097251850922326	2.760523863647812	UBOX5
ubiquitin protein ligase activity involved in ERAD pathway (GO:1904264)	1/13	0.33289414132137957	1.0	2.5097251850922326	2.760523863647812	TRIM25
translation elongation factor activity (GO:0003746)	1/13	0.33289414132137957	1.0	2.5097251850922326	2.760523863647812	TSFM
thiolester hydrolase activity (GO:0016790)	1/13	0.33289414132137957	1.0	2.5097251850922326	2.760523863647812	ABHD17B
amino acid binding (GO:0016597)	2/39	0.3368330779768093	1.0	1.6731501233948216	1.8206680702995466	GLRA2;GLRA3
signal sequence binding (GO:0005048)	2/39	0.3368330779768093	1.0	1.6731501233948216	1.8206680702995466	KPNA4;TNPO3
carboxypeptidase activity (GO:0004180)	2/39	0.3368330779768093	1.0	1.6731501233948216	1.8206680702995466	AGTPBP1;CPA6
phosphatidylinositol-4,5-bisphosphate 3-kinase activity (GO:0046934)	3/68	0.34646070167191395	1.0	1.4394012090970156	1.5257449599929391	CD28;PIK3R1;VAV1
core promoter binding (GO:0001047)	4/97	0.3465841450254961	1.0	1.345419686853568	1.4256465879111233	NR4A3;HDAC1;ESRRB;GATA3
transcriptional repressor activity, RNA polymerase II core promoter proximal region sequence-specific binding (GO:0001078)	4/97	0.3465841450254961	1.0	1.345419686853568	1.4256465879111233	BHLHE40;GATA3;MXD1;ETS2
histone deacetylase activity (GO:0004407)	2/40	0.3480705777196615	1.0	1.6313213703099512	1.7216150248474387	HDAC1;MIER2
DNA helicase activity (GO:0003678)	2/40	0.3480705777196615	1.0	1.6313213703099512	1.7216150248474387	RECQL5;DDX11
insulin-like growth factor binding (GO:0005520)	1/14	0.35335420171816145	1.0	2.3304591004427873	2.4243400625068725	IGFBP4
outward rectifier potassium channel activity (GO:0015271)	1/14	0.35335420171816145	1.0	2.3304591004427873	2.4243400625068725	KCND1
Rac guanyl-nucleotide exchange factor activity (GO:0030676)	1/14	0.35335420171816145	1.0	2.3304591004427873	2.4243400625068725	EPS8L1
acid-amino acid ligase activity (GO:0016881)	1/14	0.35335420171816145	1.0	2.3304591004427873	2.4243400625068725	CARNS1
retinoic acid binding (GO:0001972)	1/14	0.35335420171816145	1.0	2.3304591004427873	2.4243400625068725	CYP26B1
aldehyde dehydrogenase (NAD) activity (GO:0004029)	1/14	0.35335420171816145	1.0	2.3304591004427873	2.4243400625068725	ALDH1A3
cysteine-type endopeptidase activity involved in execution phase of apoptosis (GO:0097200)	1/14	0.35335420171816145	1.0	2.3304591004427873	2.4243400625068725	CASP3
growth factor activity (GO:0008083)	3/69	0.3548811017081269	1.0	1.418540322008653	1.469568721714145	IL7;OSGIN2;AMELX
phosphotransferase activity, phosphate group as acceptor (GO:0016776)	2/41	0.3592434045231756	1.0	1.5915330442048303	1.6293400918448895	AK1;IP6K3
protein deacetylase activity (GO:0033558)	2/42	0.3703449702202246	1.0	1.5536394002951914	1.5432616418355014	HDAC1;MIER2
phosphatidylinositol bisphosphate kinase activity (GO:0052813)	3/71	0.3716761878580438	1.0	1.37858143969855	1.364426532907488	CD28;PIK3R1;VAV1
intracellular ligand-gated ion channel activity (GO:0005217)	1/15	0.3731877455628516	1.0	2.1750951604132682	2.1439339785980795	JPH3
3',5'-cyclic-AMP phosphodiesterase activity (GO:0004115)	1/15	0.3731877455628516	1.0	2.1750951604132682	2.1439339785980795	PDE4B
oxidoreductase activity, acting on NAD(P)H, quinone or similar compound as acceptor (GO:0016655)	1/15	0.3731877455628516	1.0	2.1750951604132682	2.1439339785980795	AKR1C4
FK506 binding (GO:0005528)	1/15	0.3731877455628516	1.0	2.1750951604132682	2.1439339785980795	FKBP14
myosin V binding (GO:0031489)	1/15	0.3731877455628516	1.0	2.1750951604132682	2.1439339785980795	NPC1L1
acetylcholine-gated cation-selective channel activity (GO:0022848)	1/15	0.3731877455628516	1.0	2.1750951604132682	2.1439339785980795	CHRNA3
insulin-like growth factor receptor binding (GO:0005159)	1/15	0.3731877455628516	1.0	2.1750951604132682	2.1439339785980795	PIK3R1
peptide N-acetyltransferase activity (GO:0034212)	1/15	0.3731877455628516	1.0	2.1750951604132682	2.1439339785980795	NAA35
ubiquitin protein ligase activity (GO:0061630)	7/192	0.374779787727797	1.0	1.189505165851006	1.1674001848123778	UBOX5;SHPRH;ITCH;PPP1R11;TRIM25;ASB1;CUL4B
phosphotransferase activity, alcohol group as acceptor (GO:0016773)	9/254	0.37677832866617866	1.0	1.1560545143928787	1.1284227908190743	PKDCC;TAOK1;CCL5;ALPK3;FAM20A;PKN1;PI4KB;MAP4K3;IP6K3
potassium channel regulator activity (GO:0015459)	2/43	0.38136914983468845	1.0	1.5175082514511173	1.4628589487149855	YWHAE;ADRB2
NADH dehydrogenase (ubiquinone) activity (GO:0008137)	2/43	0.38136914983468845	1.0	1.5175082514511173	1.4628589487149855	NDUFA7;NDUFV3
NADH dehydrogenase (quinone) activity (GO:0050136)	2/43	0.38136914983468845	1.0	1.5175082514511173	1.4628589487149855	NDUFA7;NDUFV3
metallopeptidase activity (GO:0008237)	4/102	0.3815194954301781	1.0	1.2794677414195694	1.2328865784067589	ADAM33;DPEP1;MMP19;ADAM8
core promoter sequence-specific DNA binding (GO:0001046)	3/73	0.38838716253458744	1.0	1.340812085186261	1.2680765093582294	NR4A3;HDAC1;GATA3
cysteine-type endopeptidase activity involved in apoptotic process (GO:0097153)	1/16	0.3924139272504043	1.0	2.039151712887439	1.907500121202245	CASP3
peptidase activator activity (GO:0016504)	1/16	0.3924139272504043	1.0	2.039151712887439	1.907500121202245	ADRM1
sulfuric ester hydrolase activity (GO:0008484)	1/16	0.3924139272504043	1.0	2.039151712887439	1.907500121202245	ARSG
nucleotidyltransferase activity (GO:0016779)	1/16	0.3924139272504043	1.0	2.039151712887439	1.907500121202245	UAP1
potassium ion antiporter activity (GO:0022821)	1/16	0.3924139272504043	1.0	2.039151712887439	1.907500121202245	SLC24A1
transmembrane receptor protein serine/threonine kinase binding (GO:0070696)	1/16	0.3924139272504043	1.0	2.039151712887439	1.907500121202245	BMP6
MHC class II protein complex binding (GO:0023026)	1/16	0.3924139272504043	1.0	2.039151712887439	1.907500121202245	YWHAE
cysteine-type endopeptidase activator activity involved in apoptotic process (GO:0008656)	1/16	0.3924139272504043	1.0	2.039151712887439	1.907500121202245	CASP3
bile acid transmembrane transporter activity (GO:0015125)	1/16	0.3924139272504043	1.0	2.039151712887439	1.907500121202245	AKR1C4
adrenergic receptor activity (GO:0004935)	1/16	0.3924139272504043	1.0	2.039151712887439	1.907500121202245	ADRB2
hydrolase activity, acting on carbon-nitrogen (but not peptide) bonds, in linear amides (GO:0016811)	3/75	0.4049879590997654	1.0	1.3050570962479608	1.1796384247118101	HDAC1;MIER2;SIRT4
cytokine receptor binding (GO:0005126)	5/137	0.41069294802612694	1.0	1.1907455257736868	1.0596556706726794	CCL5;TNFSF9;INHBB;BMP6;INHBE
cholesterol transporter activity (GO:0017127)	1/17	0.4110513164341839	1.0	1.9192016121293543	1.7062416558408113	APOE
CXCR chemokine receptor binding (GO:0045236)	1/17	0.4110513164341839	1.0	1.9192016121293543	1.7062416558408113	ITCH
CoA hydrolase activity (GO:0016289)	1/17	0.4110513164341839	1.0	1.9192016121293543	1.7062416558408113	ACOT2
chemokine binding (GO:0019956)	1/17	0.4110513164341839	1.0	1.9192016121293543	1.7062416558408113	CCR6
oxidoreductase activity, acting on the CH-CH group of donors, NAD or NADP as acceptor (GO:0016628)	1/17	0.4110513164341839	1.0	1.9192016121293543	1.7062416558408113	PTGR2
GTP-Rho binding (GO:0017049)	1/17	0.4110513164341839	1.0	1.9192016121293543	1.7062416558408113	PKN1
retinol dehydrogenase activity (GO:0004745)	1/17	0.4110513164341839	1.0	1.9192016121293543	1.7062416558408113	RDH16
receptor antagonist activity (GO:0048019)	1/17	0.4110513164341839	1.0	1.9192016121293543	1.7062416558408113	CCL5
aspartic-type peptidase activity (GO:0070001)	1/17	0.4110513164341839	1.0	1.9192016121293543	1.7062416558408113	CASP3
acyl-CoA hydrolase activity (GO:0047617)	1/17	0.4110513164341839	1.0	1.9192016121293543	1.7062416558408113	ACOT2
phosphatidylinositol 3-kinase activity (GO:0035004)	3/76	0.4132394253233454	1.0	1.2878852923499613	1.1381404632042043	CD28;PIK3R1;VAV1
steroid hormone receptor binding (GO:0035258)	3/76	0.4132394253233454	1.0	1.2878852923499613	1.1381404632042043	PAGR1;NR4A3;PKN1
RNA polymerase II activating transcription factor binding (GO:0001102)	2/47	0.42458450756248806	1.0	1.3883586130297456	1.1893293776871774	HNF4A;BHLHE40
SUMO transferase activity (GO:0019789)	1/18	0.42911791612015904	1.0	1.81257930034439	1.5334847472739024	HDAC7
semaphorin receptor binding (GO:0030215)	1/18	0.42911791612015904	1.0	1.81257930034439	1.5334847472739024	SEMA4D
peptidase activator activity involved in apoptotic process (GO:0016505)	1/18	0.42911791612015904	1.0	1.81257930034439	1.5334847472739024	CASP3
nucleoside diphosphate kinase activity (GO:0004550)	1/18	0.42911791612015904	1.0	1.81257930034439	1.5334847472739024	AK1
transcriptional activator activity, RNA polymerase II distal enhancer sequence-specific binding (GO:0001205)	1/18	0.42911791612015904	1.0	1.81257930034439	1.5334847472739024	ESRRB
voltage-gated anion channel activity (GO:0008308)	1/18	0.42911791612015904	1.0	1.81257930034439	1.5334847472739024	CLCN1
purine ribonucleoside triphosphate binding (GO:0035639)	13/396	0.44010117546825583	1.0	1.0710695865671396	0.8790810425082772	ABCD4;DIRAS1;HSPA6;ATP1A2;OXSR1;RUNX3;RAP2C;TUBB2A;RHEB;RRAGB;TAOK1;RHOJ;MAP4K3
ribonuclease activity (GO:0004540)	2/49	0.4455991016690608	1.0	1.3316909145387354	1.076453182906549	LACTB2;RNASE13
amyloid-beta binding (GO:0001540)	2/49	0.4455991016690608	1.0	1.3316909145387354	1.076453182906549	ADRB2;APOE
chemokine receptor binding (GO:0042379)	2/49	0.4455991016690608	1.0	1.3316909145387354	1.076453182906549	ITCH;CCL5
MHC protein complex binding (GO:0023023)	1/19	0.44663117954230125	1.0	1.7171803897999485	1.3840853896237733	YWHAE
lysophospholipase activity (GO:0004622)	1/19	0.44663117954230125	1.0	1.7171803897999485	1.3840853896237733	ABHD12
GABA-A receptor activity (GO:0004890)	1/19	0.44663117954230125	1.0	1.7171803897999485	1.3840853896237733	GABRA3
neuropilin binding (GO:0038191)	1/19	0.44663117954230125	1.0	1.7171803897999485	1.3840853896237733	SEMA4D
transition metal ion binding (GO:0046914)	13/399	0.45087544247005473	1.0	1.0630164317809205	0.8467607893472849	TIMM8B;ADH1B;DPYS;MT1M;ADAM33;PRDM2;ACMSD;GLI2;ZNF93;LACTB2;DPEP1;ADAM8;ALPI
aldo-keto reductase (NADP) activity (GO:0004033)	1/20	0.4636080271455429	1.0	1.6313213703099512	1.2540225984620632	AKR1C4
glutamate receptor binding (GO:0035254)	1/20	0.4636080271455429	1.0	1.6313213703099512	1.2540225984620632	SYNDIG1
proteasome binding (GO:0070628)	1/20	0.4636080271455429	1.0	1.6313213703099512	1.2540225984620632	ADRM1
low-density lipoprotein particle receptor binding (GO:0050750)	1/20	0.4636080271455429	1.0	1.6313213703099512	1.2540225984620632	APOE
3',5'-cyclic-nucleotide phosphodiesterase activity (GO:0004114)	1/20	0.4636080271455429	1.0	1.6313213703099512	1.2540225984620632	PDE4B
glutamate receptor activity (GO:0008066)	1/20	0.4636080271455429	1.0	1.6313213703099512	1.2540225984620632	GRM6
ligand-gated calcium channel activity (GO:0099604)	1/20	0.4636080271455429	1.0	1.6313213703099512	1.2540225984620632	JPH3
SH3/SH2 adaptor activity (GO:0005070)	2/51	0.4661778552192104	1.0	1.2794677414195694	0.9764744958717512	ARHGAP1;CD28
cysteine-type endopeptidase inhibitor activity (GO:0004869)	2/51	0.4661778552192104	1.0	1.2794677414195694	0.9764744958717512	SERPINB3;DPEP1
hormone activity (GO:0005179)	3/83	0.4698347357172888	1.0	1.1792684604650248	0.8907890551069305	GPNMB;PENK;INHBB
RNA polymerase II distal enhancer sequence-specific DNA binding (GO:0000980)	2/52	0.476296112692236	1.0	1.2548625925461163	0.9307510762677801	HDAC1;ESRRB
collagen binding (GO:0005518)	2/52	0.476296112692236	1.0	1.2548625925461163	0.9307510762677801	CHADL;LUM
DNA binding (GO:0003677)	28/893	0.4784189339152743	1.0	1.0230010832850758	0.7542264737083305	ZNF395;ONECUT2;SATB2;YEATS4;GATA3;AFF3;CARF;HSFY1;ETS2;GLI2;SOX2;RECQL5;ZNF529;HNF4A;ZNF248;HOXA7;ZNF566;NHEJ1;RBM5;SREBF1;DDX11;TREX1;ESRRB;FOXN2;MEIS3;NR4A3;BHLHE40;CUL4B
steroid dehydrogenase activity, acting on the CH-OH group of donors, NAD or NADP as acceptor (GO:0033764)	1/21	0.48006486294180395	1.0	1.5536394002951914	1.1401134981446914	AKR1C4
N-methyltransferase activity (GO:0008170)	1/21	0.48006486294180395	1.0	1.5536394002951914	1.1401134981446914	HNMT
neurotransmitter receptor activity involved in regulation of postsynaptic membrane potential (GO:0099529)	1/21	0.48006486294180395	1.0	1.5536394002951914	1.1401134981446914	GABRA3
cyclic nucleotide binding (GO:0030551)	1/21	0.48006486294180395	1.0	1.5536394002951914	1.1401134981446914	PDE4B
inward rectifier potassium channel activity (GO:0005242)	1/21	0.48006486294180395	1.0	1.5536394002951914	1.1401134981446914	KCNJ8
GABA receptor activity (GO:0016917)	1/21	0.48006486294180395	1.0	1.5536394002951914	1.1401134981446914	GABRA3
aspartic-type endopeptidase activity (GO:0004190)	1/21	0.48006486294180395	1.0	1.5536394002951914	1.1401134981446914	CASP3
olfactory receptor activity (GO:0004984)	10/311	0.4839390092114412	1.0	1.0490812670803542	0.7614194009031411	OR2B2;OR52I1;OR10V1;OR10G4;OR2T29;OR2J3;OR5K1;OR51T1;OR13D1;OR3A3
adenyl ribonucleotide binding (GO:0032559)	9/279	0.4856270854299061	1.0	1.0524654001999685	0.7602107704550742	ABCD4;ACSS2;TAOK1;HSPA6;PDE4B;ATP1A2;OXSR1;RUNX3;MAP4K3
metal ion binding (GO:0046872)	14/442	0.48845962171564167	1.0	1.0334162526850368	0.7404411624869123	SLC24A1;C2CD5;TREX1;MT1M;IDH2;DOC2B;OXSR1;SYTL5;RHEB;PITPNM2;ADAM8;ALPI;APOE;OCM2
transcription factor activity, RNA polymerase II core promoter proximal region sequence-specific binding (GO:0000982)	9/280	0.4899184299232612	1.0	1.0487065951992542	0.7482693243433699	NR4A3;ONECUT2;HNF4A;ZSCAN21;BHLHE40;GATA3;HOXA7;MXD1;ETS2
kinase activity (GO:0016301)	9/280	0.4899184299232612	1.0	1.0487065951992542	0.7482693243433699	PKDCC;TAOK1;CCL5;STK39;ALPK3;PKN1;PI4KB;MAP4K3;IP6K3
phosphatidylinositol-4-phosphate binding (GO:0070273)	1/22	0.4960175898867556	1.0	1.483019427554501	1.039810009498238	PLEKHA8
Wnt-activated receptor activity (GO:0042813)	1/22	0.4960175898867556	1.0	1.483019427554501	1.039810009498238	FRZB
bHLH transcription factor binding (GO:0043425)	1/22	0.4960175898867556	1.0	1.483019427554501	1.039810009498238	BHLHE40
core promoter proximal region DNA binding (GO:0001159)	1/22	0.4960175898867556	1.0	1.483019427554501	1.039810009498238	GATA3
telomerase RNA binding (GO:0070034)	1/22	0.4960175898867556	1.0	1.483019427554501	1.039810009498238	SNRPB
GTPase activator activity (GO:0005096)	8/249	0.49656327711446846	1.0	1.0482386315244665	0.7338135390649402	RASA4;ARHGAP1;TBCD;PGAM5;ARHGAP28;ARAP1;ARHGAP26;AGFG1
transcriptional activator activity, RNA polymerase II transcription regulatory region sequence-specific binding (GO:0001228)	9/284	0.5069886048442335	1.0	1.0339360797739126	0.7023184019556798	BARHL2;NR4A3;ONECUT2;HNF4A;ZSCAN21;ESRRB;PRDM2;GATA3;HOXA7
protein phosphatase inhibitor activity (GO:0004864)	1/23	0.51148162540927	1.0	1.418540322008653	0.9510513046162558	PPP1R11
nucleotide kinase activity (GO:0019201)	1/23	0.51148162540927	1.0	1.418540322008653	0.9510513046162558	AK1
endoribonuclease activity (GO:0004521)	1/23	0.51148162540927	1.0	1.418540322008653	0.9510513046162558	LACTB2
acetylcholine receptor activity (GO:0015464)	1/23	0.51148162540927	1.0	1.418540322008653	0.9510513046162558	CHRNA3
ATPase activator activity (GO:0001671)	1/23	0.51148162540927	1.0	1.418540322008653	0.9510513046162558	ATP1B2
G-protein coupled amine receptor activity (GO:0008227)	2/56	0.5155713583409045	1.0	1.1652295502213936	0.771940759279278	ADRB2;OR6T1
transferase activity, transferring acyl groups other than amino-acyl groups (GO:0016747)	2/56	0.5155713583409045	1.0	1.1652295502213936	0.771940759279278	PORCN;FASN
cytokine activity (GO:0005125)	5/155	0.517406702307188	1.0	1.0524654001999685	0.6934968746963288	IL7;CCL5;INHBB;BMP6;INHBE
retinoid binding (GO:0005501)	1/24	0.5264719162829302	1.0	1.3594344752582925	0.8721550968244306	CYP26B1
NF-kappaB binding (GO:0051059)	1/24	0.5264719162829302	1.0	1.3594344752582925	0.8721550968244306	HDAC1
cysteine-type endopeptidase inhibitor activity involved in apoptotic process (GO:0043027)	1/24	0.5264719162829302	1.0	1.3594344752582925	0.8721550968244306	DPEP1
G-protein coupled serotonin receptor activity (GO:0004993)	1/24	0.5264719162829302	1.0	1.3594344752582925	0.8721550968244306	OR6T1
acetyltransferase activity (GO:0016407)	1/24	0.5264719162829302	1.0	1.3594344752582925	0.8721550968244306	NAT6
nucleoside-triphosphatase activity (GO:0017111)	13/424	0.5392741268450196	1.0	1.0003385761334604	0.6177403345741729	MYO10;DDX11;DIRAS1;HSPA6;ATP5J;ATP1A2;RHEB;RRAGB;GNB2;CARNS1;RHOJ;RAD54L;RAB9B
transcriptional repressor activity, RNA polymerase II transcription regulatory region sequence-specific binding (GO:0001227)	5/159	0.5400689358316952	1.0	1.0259882832138056	0.6320687911025713	DEAF1;BHLHE40;GATA3;MXD1;ETS2
lipoprotein particle receptor binding (GO:0070325)	1/25	0.5410029527945822	1.0	1.3050570962479608	0.8017364334354316	APOE
metal ion transmembrane transporter activity (GO:0046873)	1/25	0.5410029527945822	1.0	1.3050570962479608	0.8017364334354316	TIMM8B
N-acyltransferase activity (GO:0016410)	1/25	0.5410029527945822	1.0	1.3050570962479608	0.8017364334354316	NAT6
actin monomer binding (GO:0003785)	1/25	0.5410029527945822	1.0	1.3050570962479608	0.8017364334354316	MTSS1
ATPase activity, coupled to transmembrane movement of ions, rotational mechanism (GO:0044769)	1/25	0.5410029527945822	1.0	1.3050570962479608	0.8017364334354316	ATP5G3
ion channel activity (GO:0005216)	3/93	0.5460514352130789	1.0	1.0524654001999685	0.6367858801106805	CHRNA3;CALHM2;TRPV6
magnesium ion binding (GO:0000287)	4/127	0.5486071196755022	1.0	1.0276040127936699	0.6169454189810221	RHEB;IDH2;ALPI;OXSR1
sequence-specific DNA binding (GO:0043565)	12/394	0.5501856839281712	1.0	0.9936982966355032	0.593734186291891	SOX2;NR4A3;ZNF529;SATB2;ESRRB;ZNF248;HOXA7;ZNF566;FOXN2;MEIS3;HSFY1;GLI2
ligand-gated cation channel activity (GO:0099094)	2/60	0.5528450927397809	1.0	1.0875475802066341	0.6445649138978538	CHRNA3;KCNJ8
neuropeptide hormone activity (GO:0005184)	1/26	0.5550887826962805	1.0	1.2548625925461163	0.7386462657889613	PENK
tumor necrosis factor receptor superfamily binding (GO:0032813)	1/26	0.5550887826962805	1.0	1.2548625925461163	0.7386462657889613	TNFSF9
calcium channel regulator activity (GO:0005246)	1/26	0.5550887826962805	1.0	1.2548625925461163	0.7386462657889613	YWHAE
RNA polymerase II transcription corepressor activity (GO:0001106)	1/26	0.5550887826962805	1.0	1.2548625925461163	0.7386462657889613	HDAC1
Rab GTPase binding (GO:0017137)	4/130	0.5671233719700391	1.0	1.003890074036893	0.5693847776878512	IFT20;NPC1L1;DENND1A;ARHGAP1
cyclin-dependent protein serine/threonine kinase regulator activity (GO:0016538)	1/27	0.5687430247190204	1.0	1.2083862002295933	0.6819244432632191	HEXIM1
calmodulin-dependent protein kinase activity (GO:0004683)	1/27	0.5687430247190204	1.0	1.2083862002295933	0.6819244432632191	PHKA2
substrate-specific channel activity (GO:0022838)	1/27	0.5687430247190204	1.0	1.2083862002295933	0.6819244432632191	TRPV6
small GTPase binding (GO:0031267)	2/63	0.5794428640440821	1.0	1.0357596001967944	0.5652018087758929	ARAP1;AGFG1
sterol transporter activity (GO:0015248)	1/28	0.5819788817478636	1.0	1.1652295502213936	0.6307633623463427	APOE
inorganic anion exchanger activity (GO:0005452)	1/28	0.5819788817478636	1.0	1.1652295502213936	0.6307633623463427	SLC22A23
transcription factor activity, RNA polymerase II distal enhancer sequence-specific binding (GO:0003705)	2/64	0.5880470036593107	1.0	1.0195758564437194	0.5413421656630208	ESRRB;BHLHE40
double-stranded DNA binding (GO:0003690)	3/99	0.5885888730987122	1.0	0.9886796183696673	0.5240272355263728	DDX11;BHLHE40;AFF3
excitatory extracellular ligand-gated ion channel activity (GO:0005231)	1/29	0.5948091532933611	1.0	1.1250492209034144	0.5844795810941074	CHRNA3
WW domain binding (GO:0050699)	1/29	0.5948091532933611	1.0	1.1250492209034144	0.5844795810941074	TCEAL2
cation-transporting ATPase activity (GO:0019829)	1/29	0.5948091532933611	1.0	1.1250492209034144	0.5844795810941074	ATP5G3
nucleosomal DNA binding (GO:0031492)	1/29	0.5948091532933611	1.0	1.1250492209034144	0.5844795810941074	HDAC1
cysteine-type peptidase activity (GO:0008234)	2/65	0.5965198306864808	1.0	1.003890074036893	0.5186525716381377	USP21;CASP3
metalloendopeptidase activity (GO:0004222)	2/65	0.5965198306864808	1.0	1.003890074036893	0.5186525716381377	ADAM33;MMP19
secondary active transmembrane transporter activity (GO:0015291)	2/66	0.604861298943486	1.0	0.9886796183696673	0.49706471420195436	SLC22A23;ANKH
nucleobase-containing compound kinase activity (GO:0019205)	1/30	0.60724624804579	1.0	1.0875475802066341	0.5424914515692104	AK1
protein serine/threonine kinase inhibitor activity (GO:0030291)	1/30	0.60724624804579	1.0	1.0875475802066341	0.5424914515692104	HEXIM1
snoRNA binding (GO:0030515)	1/30	0.60724624804579	1.0	1.0875475802066341	0.5424914515692104	WDR3
phosphatase binding (GO:0019902)	3/102	0.6088735578736857	1.0	0.9596008060646771	0.47610081121570597	CNST;PPP1R32;PIK3R1
GTPase regulator activity (GO:0030695)	8/275	0.6093313591744679	1.0	0.9491324336348806	0.4701936163803618	RASA4;ARHGAP1;TBCD;PGAM5;ARHGAP28;ARAP1;ARHGAP26;AGFG1
phosphatidylinositol-3-phosphate binding (GO:0032266)	1/31	0.6193021954886218	1.0	1.0524654001999685	0.5043013481357452	DENND1A
oxidoreductase activity, acting on paired donors, with incorporation or reduction of molecular oxygen, 2-oxoglutarate as one donor, and incorporation of one atom each of oxygen into both donors (GO:0016706)	1/31	0.6193021954886218	1.0	1.0524654001999685	0.5043013481357452	ALKBH4
ligand-gated channel activity (GO:0022834)	1/31	0.6193021954886218	1.0	1.0524654001999685	0.5043013481357452	CHRNA3
RNA-dependent ATPase activity (GO:0008186)	2/68	0.6211505966657267	1.0	0.9596008060646771	0.4569443620963079	DDX24;DDX11
transcriptional activator activity, RNA polymerase II core promoter proximal region sequence-specific binding (GO:0001077)	5/175	0.6252536409413169	1.0	0.9321836401771149	0.43775146685110883	NR4A3;ONECUT2;HNF4A;ZSCAN21;HOXA7
phospholipase activity (GO:0004620)	2/69	0.6290989333972952	1.0	0.9456935480057688	0.4382975131567885	ABHD12;PLCG1
ubiquitin-protein transferase activity (GO:0004842)	12/417	0.6291239427080063	1.0	0.9388899973006913	0.43510696957988665	SHPRH;ITCH;FBXW5;PPP1R11;KLHL28;UBR4;TRIM25;KLHL2;ASB4;UNKL;CUL4B;ASB1
monocarboxylic acid transmembrane transporter activity (GO:0008028)	1/32	0.6309886578484102	1.0	1.0195758564437194	0.4694814350388811	AKR1C4
estrogen receptor binding (GO:0030331)	1/32	0.6309886578484102	1.0	1.0195758564437194	0.4694814350388811	PAGR1
phosphoric diester hydrolase activity (GO:0008081)	1/33	0.6423169409635064	1.0	0.9886796183696673	0.4376621875501294	PLCG1
sodium-independent organic anion transmembrane transporter activity (GO:0015347)	1/33	0.6423169409635064	1.0	0.9886796183696673	0.4376621875501294	SLC22A23
Rho GTPase binding (GO:0017048)	2/72	0.6521639262168554	1.0	0.906289650172195	0.38740196490696205	AKAP13;PKN1
endonuclease activity (GO:0004519)	2/73	0.6595942508714308	1.0	0.8938747234575074	0.37196845017141456	LACTB2;RNASE13
ubiquitin-like protein-specific protease activity (GO:0019783)	2/74	0.6668967820081675	1.0	0.8817953353026763	0.357232921524106	USP21;SENP3
ATP binding (GO:0005524)	7/255	0.6687028409444066	1.0	0.8956274189936986	0.36041435694679697	ABCD4;TAOK1;HSPA6;ATP1A2;OXSR1;RUNX3;MAP4K3
Ras GTPase binding (GO:0017016)	5/184	0.6687703272476405	1.0	0.8865877012554082	0.35668716340657497	IFT20;AKAP13;NPC1L1;DENND1A;ARHGAP1
sequence-specific double-stranded DNA binding (GO:1990837)	3/112	0.6715451726742294	1.0	0.8739221626660452	0.34797307794249377	HDAC1;DDX11;GATA3
transcription coactivator activity (GO:0003713)	8/291	0.6717869633788383	1.0	0.8969464579023786	0.3568178649324699	RAP2C;SP100;USP21;ESRRB;ALPK3;GATA3;PKN1;TDRD3
exonuclease activity (GO:0004527)	1/36	0.6742606552101742	1.0	0.906289650172195	0.3572036560011417	TREX1
endopeptidase regulator activity (GO:0061135)	1/36	0.6742606552101742	1.0	0.906289650172195	0.3572036560011417	ADRM1
ubiquitin-like protein ligase activity (GO:0061659)	5/186	0.6779770181041207	1.0	0.8770545001666403	0.3408601170147136	SHPRH;ITCH;PPP1R11;ASB1;CUL4B
GTPase activity (GO:0003924)	6/222	0.6787424115815884	1.0	0.8817953353026763	0.34170767407678826	RRAGB;RHEB;DIRAS1;GNB2;RHOJ;RAB9B
syntaxin binding (GO:0019905)	2/77	0.6880463494030885	1.0	0.8474396728882864	0.31685690981080405	DOC2B;SYTL5
ubiquitin-like protein ligase binding (GO:0044389)	8/297	0.6935771771358592	1.0	0.8788263274397042	0.321556189623434	YWHAE;SHPRH;ITCH;UBOX5;HSPA6;ASB4;AICDA;CUL4B
ATPase regulator activity (GO:0060590)	1/38	0.6939577758068513	1.0	0.8585901948999742	0.3136809153457027	ATP1B2
3'-5' exonuclease activity (GO:0008408)	1/38	0.6939577758068513	1.0	0.8585901948999742	0.3136809153457027	TREX1
CCR chemokine receptor binding (GO:0048020)	1/38	0.6939577758068513	1.0	0.8585901948999742	0.3136809153457027	CCL5
MAP kinase kinase kinase activity (GO:0004709)	2/78	0.694846764710835	1.0	0.8365750616974108	0.3045668131991656	FLT1;TAOK1
receptor tyrosine kinase binding (GO:0030971)	1/39	0.7033557837409771	1.0	0.8365750616974108	0.29438442437670925	PITPNM2
sulfotransferase activity (GO:0008146)	1/39	0.7033557837409771	1.0	0.8365750616974108	0.29438442437670925	SULT1A3
sodium channel activity (GO:0005272)	1/40	0.712465650388832	1.0	0.8156606851549756	0.27652820390053556	SLC4A11
G-protein coupled receptor activity (GO:0004930)	7/267	0.7141898057425076	1.0	0.8553745012861167	0.28792463211918096	HCAR2;PTGFR;GPR34;FRZB;GRM6;SCTR;OR6T1
pyrophosphatase activity (GO:0016462)	1/41	0.721296195980841	1.0	0.7957665221024152	0.25998123051299316	ALPL
androgen receptor binding (GO:0050681)	1/42	0.7298559713269566	1.0	0.7768197001475957	0.24462678774017838	PKN1
hydrolase activity, acting on acid anhydrides, catalyzing transmembrane movement of substances (GO:0016820)	1/42	0.7298559713269566	1.0	0.7768197001475957	0.24462678774017838	ABCD4
protein homodimerization activity (GO:0042803)	18/664	0.7367904506609483	1.0	0.8844513453487687	0.27015721536844756	SP100;AADAT;TREX1;INHBB;ADRB2;CD3E;CLCN1;BST2;ALDH1A3;NR4A3;GRM6;CCL5;HNF4A;BHLHE40;SYNDIG1;KLRF2;APOE;XDH
lipase activity (GO:0016298)	1/43	0.7381532659592872	1.0	0.7587541257255587	0.23036063469178086	ABHD12
non-membrane spanning protein tyrosine kinase activity (GO:0004715)	1/43	0.7381532659592872	1.0	0.7587541257255587	0.23036063469178086	PKDCC
Rac GTPase binding (GO:0048365)	1/43	0.7381532659592872	1.0	0.7587541257255587	0.23036063469178086	PKN1
1-phosphatidylinositol-3-kinase activity (GO:0016303)	1/43	0.7381532659592872	1.0	0.7587541257255587	0.23036063469178086	PIK3R1
cholesterol binding (GO:0015485)	1/43	0.7381532659592872	1.0	0.7587541257255587	0.23036063469178086	APOE
motor activity (GO:0003774)	2/85	0.7390734212504269	1.0	0.7676806448517417	0.2321143927096204	MYO10;MYH13
ATP-dependent helicase activity (GO:0008026)	2/85	0.7390734212504269	1.0	0.7676806448517417	0.2321143927096204	DDX24;DDX11
transcription corepressor activity (GO:0003714)	5/203	0.7492340258508117	1.0	0.8036065863595818	0.23200435008189801	SP100;HDAC1;BHLHE40;MXD1;CDYL2
single-stranded DNA binding (GO:0003697)	2/87	0.7506623231448198	1.0	0.7500328139356097	0.21510893448580562	DDX11;TREX1
hydro-lyase activity (GO:0016836)	1/45	0.7539923114289567	1.0	0.7250317201377561	0.2047294602646331	PCBD1
exopeptidase activity (GO:0008238)	1/45	0.7539923114289567	1.0	0.7250317201377561	0.2047294602646331	DPEP1
ATPase activity, coupled to transmembrane movement of substances (GO:0042626)	1/45	0.7539923114289567	1.0	0.7250317201377561	0.2047294602646331	ABCD4
P-P-bond-hydrolysis-driven transmembrane transporter activity (GO:0015405)	1/45	0.7539923114289567	1.0	0.7250317201377561	0.2047294602646331	ABCD4
damaged DNA binding (GO:0003684)	1/46	0.7615494050530529	1.0	0.7092701610043265	0.19320535509792056	CUL4B
chemokine activity (GO:0008009)	1/46	0.7615494050530529	1.0	0.7092701610043265	0.19320535509792056	CCL5
myosin binding (GO:0017022)	1/46	0.7615494050530529	1.0	0.7092701610043265	0.19320535509792056	NPC1L1
S-adenosylmethionine-dependent methyltransferase activity (GO:0008757)	1/47	0.7688747180296546	1.0	0.6941793065148728	0.18244922993629803	HNMT
protein phosphatase regulator activity (GO:0019888)	1/47	0.7688747180296546	1.0	0.6941793065148728	0.18244922993629803	PPP2R3A
calcium ion binding (GO:0005509)	7/284	0.7711134035547293	1.0	0.8041725064908208	0.20902038110726945	SLC24A1;C2CD5;PITPNM2;ADAM8;DOC2B;SYTL5;OCM2
ubiquitin protein ligase binding (GO:0031625)	7/284	0.7711134035547293	1.0	0.8041725064908208	0.20902038110726945	YWHAE;SHPRH;UBOX5;HSPA6;ASB4;AICDA;CUL4B
protein tyrosine kinase binding (GO:1990782)	1/48	0.7759753479999211	1.0	0.6797172376291463	0.17239976029423057	PITPNM2
sterol binding (GO:0032934)	1/48	0.7759753479999211	1.0	0.6797172376291463	0.17239976029423057	APOE
protein phosphatase binding (GO:0019903)	2/92	0.7777104917389357	1.0	0.7092701610043265	0.17831118706612817	PPP1R11;PIK3R1
G-protein coupled receptor binding (GO:0001664)	3/133	0.77839492351068	1.0	0.7359344527714065	0.18436723361926935	RTP4;CCL5;PENK
L-amino acid transmembrane transporter activity (GO:0015179)	1/49	0.7828581755388067	1.0	0.6658454572693677	0.16300145086216702	SLC43A1
acetylglucosaminyltransferase activity (GO:0008375)	1/50	0.7895298708169702	1.0	0.6525285481239804	0.1542039875335581	PIGP
phosphoprotein phosphatase activity (GO:0004721)	3/136	0.7910540138966542	1.0	0.7197006045485078	0.16868992512393524	PHLPP1;CYCS;PGAM5
hydrogen ion transmembrane transporter activity (GO:0015078)	1/51	0.79599690003892	1.0	0.6397338707097847	0.14596167198848778	ATP5G3
methylation-dependent protein binding (GO:0140034)	1/52	0.8022655318669133	1.0	0.6274312962730582	0.13823292683963795	TDRD3
serine-type peptidase activity (GO:0008236)	5/220	0.8080958781190459	1.0	0.7415097137772505	0.15799686079065892	PCSK1;CTRL;C1S;MMP19;ADAM8
phosphatidylinositol binding (GO:0035091)	2/100	0.8156521577913757	1.0	0.6525285481239804	0.13296397527989706	DENND1A;DPEP1
SH3 domain binding (GO:0017124)	1/55	0.8199408875786043	1.0	0.5932077710218003	0.11776540390989247	CD3E
methylated histone binding (GO:0035064)	1/55	0.8199408875786043	1.0	0.5932077710218003	0.11776540390989247	TDRD3
regulatory region DNA binding (GO:0000975)	5/224	0.8202242107436539	1.0	0.728268468888371	0.14432645971380922	SOX2;HDAC1;HNF4A;GATA3;VSX1
peptidase activity, acting on L-amino acid peptides (GO:0070011)	4/185	0.822477090303197	1.0	0.705436268242141	0.13786669050941133	CTRL;USP21;ADAM8;SENP3
phosphoric ester hydrolase activity (GO:0042578)	1/56	0.8254748678674134	1.0	0.5826147751106968	0.11174345189062079	PGAM5
kinase binding (GO:0019900)	10/418	0.8283144670622885	1.0	0.7805365408181584	0.14702374045696254	SP100;FBXW5;NR4A3;RHOJ;TPRKB;PARP16;PLCG1;CD3E;HDAC7;TTC28
carboxylic ester hydrolase activity (GO:0052689)	2/103	0.828319087864872	1.0	0.6335228622562916	0.11932835617671875	ABHD12;BPHL
phosphatase activity (GO:0016791)	2/104	0.8323641441486569	1.0	0.6274312962730582	0.11512439494060306	ALPI;PGAM5
RNA binding (GO:0003723)	37/1387	0.8339918860927096	1.0	0.8703517044191519	0.1579963423193131	YWHAE;DDX24;WDR3;USO1;SAMSN1;SOX2;PCBP3;ZC3H7B;FAM120C;XIRP1;TRIM25;ASCC3;NDUFV3;RBM5;AGFG1;HEXIM1;TSFM;CPSF7;DDX11;QKI;AICDA;PARP12;TDRD3;U2SURP;BST2;DIAPH1;RALYL;LACTB2;FASN;HNRNPF;ESRP1;SERBP1;SPATS2L;SLIRP;NUPL2;EIF1B;SNRPB
kinase inhibitor activity (GO:0019210)	1/59	0.8410785661243279	1.0	0.5529902950203224	0.09570614288512445	PODNL1
nuclease activity (GO:0004518)	1/59	0.8410785661243279	1.0	0.5529902950203224	0.09570614288512445	RNASE13
transmembrane receptor protein tyrosine kinase activity (GO:0004714)	1/61	0.8506992293745993	1.0	0.5348594656753938	0.08648498107817765	FLT1
serine-type endopeptidase activity (GO:0004252)	4/196	0.8548894307030123	1.0	0.6658454572693677	0.10439334102821503	PCSK1;C1S;MMP19;ADAM8
ubiquitin binding (GO:0043130)	1/62	0.8552892450306926	1.0	0.5262327000999842	0.08225836392876196	ADRM1
transmembrane receptor protein kinase activity (GO:0019199)	1/62	0.8552892450306926	1.0	0.5262327000999842	0.08225836392876196	FLT1
ATPase binding (GO:0051117)	1/63	0.8597383689879695	1.0	0.5178798000983972	0.07826570244000546	ATP1B2
mRNA 3'-UTR binding (GO:0003730)	1/63	0.8597383689879695	1.0	0.5178798000983972	0.07826570244000546	SERBP1
ligand-dependent nuclear receptor transcription coactivator activity (GO:0030374)	1/65	0.8682310812093876	1.0	0.5019450370184465	0.07092351720982425	PKN1
mitogen-activated protein kinase kinase binding (GO:0031434)	1/65	0.8682310812093876	1.0	0.5019450370184465	0.07092351720982425	FLT1
ATPase activity (GO:0016887)	4/203	0.8727864726065203	1.0	0.6428852690876654	0.08747376203934518	CARNS1;HSPA6;ATP5J;ATP1A2
protein kinase inhibitor activity (GO:0004860)	1/67	0.8762103474500411	1.0	0.48696160307759734	0.06435153476210123	PODNL1
translation factor activity, RNA binding (GO:0008135)	1/67	0.8762103474500411	1.0	0.48696160307759734	0.06435153476210123	TSFM
RNA helicase activity (GO:0003724)	1/67	0.8762103474500411	1.0	0.48696160307759734	0.06435153476210123	DDX24
ATP-dependent RNA helicase activity (GO:0004004)	1/67	0.8762103474500411	1.0	0.48696160307759734	0.06435153476210123	DDX24
protein serine/threonine kinase activity (GO:0004674)	8/368	0.8800677041233397	1.0	0.7092701610043265	0.09061382932516548	DSTYK;GRK5;TAOK1;STK39;ALPK3;PKN1;OXSR1;MAP4K3
transcription regulatory region DNA binding (GO:0044212)	8/374	0.8902609233142051	1.0	0.6978914953197651	0.08112338683908547	SOX2;SREBF1;HDAC1;HNF4A;ESRRB;BHLHE40;GATA3;VSX1
DNA-dependent ATPase activity (GO:0008094)	1/72	0.894111014369185	1.0	0.4531448250860975	0.0507183860663527	DDX11
protein kinase binding (GO:0019901)	11/495	0.896227019568135	1.0	0.7250317201377561	0.07943558314029782	FBXW5;FLT1;NR4A3;GRK5;PRKCSH;RHOJ;TPRKB;PLCG1;PKN1;CD3E;HDAC7
thiol-dependent ubiquitin-specific protease activity (GO:0004843)	1/76	0.9065516458294344	1.0	0.4292950974499871	0.04211697330870793	USP21
protein heterodimerization activity (GO:0046982)	5/265	0.9120199348481819	1.0	0.6155929699282834	0.056692068552760835	YWHAE;RRAGB;BHLHE40;CD3E;BMP6
mRNA binding (GO:0003729)	3/179	0.9150742706074789	1.0	0.5468116325061289	0.04852955805111333	ESRP1;SERBP1;RBM5
protein kinase activity (GO:0004672)	11/513	0.918738108601441	1.0	0.6995920106592383	0.059293341291803726	DSTYK;FLT1;PKDCC;GRK5;TAOK1;CCL5;STK39;ALPK3;PKN1;OXSR1;MAP4K3
cysteine-type endopeptidase activity (GO:0004197)	1/81	0.9200704414897236	1.0	0.4027954000765311	0.033554888942656264	CASP3
endopeptidase activity (GO:0004175)	7/354	0.9201506339700306	1.0	0.6451553441903761	0.0536884663145522	PCSK1;C1S;CASP3;ADAM33;MMP19;ADAM8;SENP3
RNA polymerase II transcription cofactor activity (GO:0001104)	1/84	0.9272252521743458	1.0	0.38840985007379786	0.02934776371255707	HDAC1
protein tyrosine kinase activity (GO:0004713)	2/147	0.9424744901875161	1.0	0.44389697151291185	0.026299309136645434	PKDCC;FLT1
thiol-dependent ubiquitinyl hydrolase activity (GO:0036459)	1/92	0.9433308969124037	1.0	0.35463508050216325	0.02068875799513067	USP21
cation transmembrane transporter activity (GO:0008324)	1/97	0.9515350335290225	1.0	0.336354921713392	0.016709700025379047	CALHM2
tubulin binding (GO:0015631)	4/255	0.9553502268789514	1.0	0.5117870965678277	0.023377040470400713	IFT74;AGTPBP1;PDCD5;TBCD
transferase activity, transferring hexosyl groups (GO:0016758)	1/100	0.955876617301041	1.0	0.3262642740619902	0.014723143771764991	FUT3
protein kinase regulator activity (GO:0019887)	1/107	0.9645561568770835	1.0	0.3049198823009254	0.011003712249699382	PODNL1

## Sheet: GO cellular component
Function	Overlap	P-value	Odds Ratio	Combined Score	Genes
tertiary granule membrane (GO:0070821)	7/73	0.00696889391725429	3.128561532101276	15.537371253490262	RAP2C;NRAS;CLEC5A;ITGAX;UBR4;OLR1;ADAM8
integral component of plasma membrane (GO:0005887)	60/1463	0.012856597749296875	1.3380626414025574	5.825788466858377	CD84;FLT1;PODXL2;UPK2;IL1RAP;CD3E;GRM6;MRC1;CLEC5A;FLVCR1;OLR1;CCR6;SLC6A19;GPR34;KCNH6;OSMR;OR6T1;SLC22A23;ADCY9;ADORA2B;NINJ2;KLRF1;KLRF2;ADAM8;KCNQ5;SLC24A1;PTGFR;CHRNA3;SGMS1;SLC43A1;KCNA4;ADRB2;TSPAN32;CLCN1;GLRA2;EBP;GLRA3;CALHM2;GPNMB;ANKH;GPA33;NPC1L1;P2RY1;SYNDIG1;TSPAN4;SEMA4D;IL10RB;PCDH7;GABRA3;ADRM1;SLC4A11;PCDHB12;DCBLD2;BST2;TRPV6;SLC26A8;CD28;ACKR4;SLC26A7;ESYT3
specific granule membrane (GO:0035579)	6/91	0.06076056748805372	2.1511930157933423	6.025092077805343	CEACAM3;DNAJC5;CLEC5A;UBR4;OLR1;ADAM8
tertiary granule (GO:0070820)	9/164	0.06597764093808603	1.790474674730434	4.867296843226142	CNN2;RAP2C;DIAPH1;NRAS;CLEC5A;UBR4;ITGAX;OLR1;ADAM8
endoplasmic reticulum subcompartment (GO:0098827)	2/14	0.06691332994370569	4.6609182008855745	12.604787135500246	ZFYVE27;PARP16
bicellular tight junction (GO:0005923)	5/72	0.06983653839863718	2.265724125430488	6.03044664994117	RAP2C;CLDN12;TBCD;ANK3;AMOTL1
very-low-density lipoprotein particle (GO:0034361)	2/15	0.07568454527788943	4.3501903208265364	11.228629893956562	APOC4;APOE
secretory vesicle (GO:0099503)	2/16	0.08479496133024024	4.078303425774878	10.063291827997896	DOC2B;SYTL5
exocytic vesicle (GO:0070382)	2/16	0.08479496133024024	4.078303425774878	10.063291827997896	DOC2B;SYTL5
endoplasmic reticulum tubular network (GO:0071782)	2/17	0.09421562399596527	3.8384032242587085	9.066958070523983	ZFYVE27;PARP16
cytoplasmic microtubule (GO:0005881)	3/38	0.10998083923861139	2.5757705846999226	5.685882503053759	SERP1;SCTR;SRPRB
ficolin-1-rich granule membrane (GO:0101003)	4/61	0.1168690824212275	2.139437862701575	4.5927332374404735	DIAPH1;ITGAX;UBR4;ADAM8
integral component of Golgi membrane (GO:0030173)	3/40	0.12332054982123117	2.4469820554649266	5.121455670837223	SLC35B3;SGMS1;PCSK7
contractile actin filament bundle (GO:0097517)	3/40	0.12332054982123117	2.4469820554649266	5.121455670837223	CNN2;ABLIM1;XIRP1
stress fiber (GO:0001725)	3/40	0.12332054982123117	2.4469820554649266	5.121455670837223	CNN2;ABLIM1;XIRP1
endoplasmic reticulum lumen (GO:0005788)	12/270	0.12795692633034603	1.4500634402755121	2.981419734986278	CRTAP;COL1A2;COL5A1;FKBP14;IGFBP4;PRKCSH;PENK;MZB1;IGFBP7;ARSG;APOE;AMELX
mitochondrial proton-transporting ATP synthase complex (GO:0005753)	2/22	0.14505744346381386	2.966038855109002	5.72631010883444	ATP5J;ATP5G3
pre-autophagosomal structure (GO:0000407)	2/23	0.1558086384122226	2.837080644017306	5.274492379775046	TRAPPC8;ATG2B
clathrin coat (GO:0030118)	1/6	0.1703907441060749	5.43773790103317	9.622952608420624	KCNQ5
AP-3 adaptor complex (GO:0030123)	1/6	0.1703907441060749	5.43773790103317	9.622952608420624	VPS33B
spanning component of plasma membrane (GO:0044214)	1/6	0.1703907441060749	5.43773790103317	9.622952608420624	NPC1L1
sex chromosome (GO:0000803)	1/6	0.1703907441060749	5.43773790103317	9.622952608420624	PCGF3
Cul5-RING ubiquitin ligase complex (GO:0031466)	1/6	0.1703907441060749	5.43773790103317	9.622952608420624	ASB4
actomyosin (GO:0042641)	3/48	0.18170236728865438	2.039151712887439	3.4775393048709664	CNN2;ABLIM1;XIRP1
Golgi trans cisterna (GO:0000138)	1/7	0.1958258629242067	4.6609182008855745	7.599764479746201	SGMS1
multivesicular body lumen (GO:0097486)	1/7	0.1958258629242067	4.6609182008855745	7.599764479746201	SFTPC
mitochondrial proton-transporting ATP synthase complex, coupling factor F(o) (GO:0000276)	1/7	0.1958258629242067	4.6609182008855745	7.599764479746201	ATP5G3
pi-body (GO:0071546)	1/7	0.1958258629242067	4.6609182008855745	7.599764479746201	TDRD1
U7 snRNP (GO:0005683)	1/7	0.1958258629242067	4.6609182008855745	7.599764479746201	SNRPB
integral component of endoplasmic reticulum membrane (GO:0030176)	6/128	0.19983517058489056	1.5293637846655792	2.4626769973066214	DPAGT1;SLC35B3;ZFYVE27;SGMS1;ELOVL7;SLC37A4
cytoplasmic vesicle (GO:0031410)	9/215	0.21555560322298845	1.3657574263060055	2.095804461187585	SERPINB3;MYO1D;RHOJ;TRAPPC8;AMOTL1;MTSS1;RAB9B;WLS;AGFG1
dendrite (GO:0030425)	9/215	0.21555560322298845	1.3657574263060055	2.095804461187585	MYO1D;CHRNA3;ZFYVE27;PENK;GABRA3;P2RY1;ANK3;APOE;OR6T1
microtubule minus-end (GO:0036449)	1/8	0.2204823956722028	4.078303425774878	6.166139581989312	ASPM
clathrin-sculpted gamma-aminobutyric acid transport vesicle membrane (GO:0061202)	1/8	0.2204823956722028	4.078303425774878	6.166139581989312	DNAJC5
ATP-binding cassette (ABC) transporter complex (GO:0043190)	1/8	0.2204823956722028	4.078303425774878	6.166139581989312	ABCD4
spectrin-associated cytoskeleton (GO:0014731)	1/8	0.2204823956722028	4.078303425774878	6.166139581989312	ANK3
apical dendrite (GO:0097440)	1/8	0.2204823956722028	4.078303425774878	6.166139581989312	MYO1D
clathrin-sculpted gamma-aminobutyric acid transport vesicle (GO:0061200)	1/8	0.2204823956722028	4.078303425774878	6.166139581989312	DNAJC5
specific granule (GO:0042581)	7/160	0.22078750136742614	1.427406199021207	2.1561749604710845	CNN2;CEACAM3;DNAJC5;CLEC5A;UBR4;OLR1;ADAM8
multivesicular body (GO:0005771)	2/29	0.2227310218078297	2.250098441806829	3.379176274459851	BST2;SFTPC
clathrin-coated vesicle membrane (GO:0030665)	4/81	0.23673191296318075	1.6111816003061243	2.3214338662851035	DENND1A;DNAJC5;ADRB2;APOE
junctional sarcoplasmic reticulum membrane (GO:0014701)	1/9	0.244384137265008	3.62515860068878	5.107899070504856	JPH3
axon initial segment (GO:0043194)	1/9	0.244384137265008	3.62515860068878	5.107899070504856	ANK3
late endosome lumen (GO:0031906)	1/9	0.244384137265008	3.62515860068878	5.107899070504856	SFTPC
mitotic spindle (GO:0072686)	4/84	0.25680497035078054	1.5536394002951914	2.112076986568963	IQCB1;ASPM;DIAPH1;ALPK3
N-terminal protein acetyltransferase complex (GO:0031414)	1/10	0.2675541566409035	3.2626427406199023	4.301576764779511	NAA35
filopodium tip (GO:0032433)	1/10	0.2675541566409035	3.2626427406199023	4.301576764779511	MYO10
MLL3/4 complex (GO:0044666)	1/11	0.29001481899160747	2.966038855109002	3.6714318770165093	PAGR1
ISWI-type complex (GO:0031010)	1/11	0.29001481899160747	2.966038855109002	3.6714318770165093	BAZ1A
spanning component of membrane (GO:0089717)	1/11	0.29001481899160747	2.966038855109002	3.6714318770165093	NPC1L1
Golgi subcompartment (GO:0098791)	17/479	0.30212497060106697	1.1579316615978776	1.3859452389267024	SLC35B3;PI4K2B;SREBF1;SGMS1;USO1;PAQR3;COPZ2;PLEKHA8;FUT3;IFT20;CNST;NBEA;GRM6;PI4KB;ATP9B;WLS;BET1
Cul4-RING E3 ubiquitin ligase complex (GO:0080008)	2/36	0.30280586372583956	1.81257930034439	2.165422136294476	FBXW5;CUL4B
U4 snRNP (GO:0005687)	1/12	0.3117878068850217	2.718868950516585	3.168658044283573	SNRPB
pericentric heterochromatin (GO:0005721)	1/12	0.3117878068850217	2.718868950516585	3.168658044283573	CBX3
methylosome (GO:0034709)	1/12	0.3117878068850217	2.718868950516585	3.168658044283573	SNRPB
node of Ranvier (GO:0033268)	1/12	0.3117878068850217	2.718868950516585	3.168658044283573	ANK3
secondary lysosome (GO:0005767)	1/13	0.33289414132137957	2.5097251850922326	2.760523863647812	ADAM8
Sin3 complex (GO:0016580)	1/13	0.33289414132137957	2.5097251850922326	2.760523863647812	HDAC1
germ plasm (GO:0060293)	1/13	0.33289414132137957	2.5097251850922326	2.760523863647812	TDRD1
ficolin-1-rich granule (GO:0101002)	7/184	0.33481762466212756	1.2412227817575716	1.3581078615055413	DIAPH1;CALML5;HSPA6;UBR4;ITGAX;ADAM8;ARPC5
anchored component of plasma membrane (GO:0046658)	2/40	0.3480705777196615	1.6313213703099512	1.7216150248474387	NTNG2;ULBP3
condensed chromosome (GO:0000793)	2/40	0.3480705777196615	1.6313213703099512	1.7216150248474387	CBX3;ESRRB
mitochondrial inner membrane (GO:0005743)	12/341	0.3539532148393291	1.1481440729454202	1.1924515681867813	SLC25A27;COX7B;NDUFA7;SLC25A39;ATP5J;CYCS;MRPL47;RDH13;NDUFV3;PRODH;PRODH2;GCAT
clathrin-coated vesicle (GO:0030136)	4/100	0.36755614926185287	1.3050570962479608	1.306204482731386	DENND1A;SFTPC;VPS33B;ADRB2
lamellar body (GO:0042599)	1/15	0.3731877455628516	2.1750951604132682	2.1439339785980795	SFTPC
intrinsic component of the cytoplasmic side of the plasma membrane (GO:0031235)	1/15	0.3731877455628516	2.1750951604132682	2.1439339785980795	RASA4
Cul2-RING ubiquitin ligase complex (GO:0031462)	1/15	0.3731877455628516	2.1750951604132682	2.1439339785980795	ASB4
COPI vesicle coat (GO:0030126)	1/15	0.3731877455628516	2.1750951604132682	2.1439339785980795	COPZ2
early endosome membrane (GO:0031901)	3/73	0.38838716253458744	1.340812085186261	1.2680765093582294	VPS33B;SYNDIG1;WLS
CHD-type complex (GO:0090545)	1/16	0.3924139272504043	2.039151712887439	1.907500121202245	HDAC1
COPI-coated vesicle membrane (GO:0030663)	1/16	0.3924139272504043	2.039151712887439	1.907500121202245	COPZ2
Sin3-type complex (GO:0070822)	1/16	0.3924139272504043	2.039151712887439	1.907500121202245	HDAC1
T cell receptor complex (GO:0042101)	1/16	0.3924139272504043	2.039151712887439	1.907500121202245	CD3E
P granule (GO:0043186)	1/16	0.3924139272504043	2.039151712887439	1.907500121202245	TDRD1
NuRD complex (GO:0016581)	1/16	0.3924139272504043	2.039151712887439	1.907500121202245	HDAC1
mRNA cleavage and polyadenylation specificity factor complex (GO:0005847)	1/17	0.4110513164341839	1.9192016121293543	1.7062416558408113	CPSF7
platelet alpha granule membrane (GO:0031092)	1/17	0.4110513164341839	1.9192016121293543	1.7062416558408113	PCDH7
acetylcholine-gated channel complex (GO:0005892)	1/17	0.4110513164341839	1.9192016121293543	1.7062416558408113	CHRNA3
actin cytoskeleton (GO:0015629)	10/294	0.41404327132814633	1.1097424287822797	0.9785539950753781	AKAP13;BAIAP2L2;ABLIM1;FLT1;MPRIP;ONECUT2;CORO6;KLHL2;ARPC5;MTSS1
endocytic vesicle (GO:0030139)	4/108	0.4231397887999682	1.2083862002295933	1.0392757954839589	SFTPC;APOE;MTSS1;RAB9B
cis-Golgi network (GO:0005801)	2/47	0.42458450756248806	1.3883586130297456	1.1893293776871774	IFT20;COPZ2
recycling endosome membrane (GO:0055038)	2/47	0.42458450756248806	1.3883586130297456	1.1893293776871774	RAP2C;ZFYVE27
cytoskeleton (GO:0005856)	17/520	0.4276506824078046	1.0666332036641988	0.9060500594237801	IQCB1;KRT80;FLT1;ONECUT2;KLHL2;KRT77;LDB3;ARPC5;ANK3;SPATA7;MTSS1;CNN2;ABLIM1;BAIAP2L2;MPRIP;RHOJ;CORO6
U2-type prespliceosome (GO:0071004)	1/18	0.42911791612015904	1.81257930034439	1.5334847472739024	SNRPB
AMPA glutamate receptor complex (GO:0032281)	1/18	0.42911791612015904	1.81257930034439	1.5334847472739024	CACNG2
endocytic vesicle lumen (GO:0071682)	1/18	0.42911791612015904	1.81257930034439	1.5334847472739024	APOE
nuclear euchromatin (GO:0005719)	1/18	0.42911791612015904	1.81257930034439	1.5334847472739024	CBX3
GABA-A receptor complex (GO:1902711)	1/19	0.44663117954230125	1.7171803897999485	1.3840853896237733	GABRA3
small nuclear ribonucleoprotein complex (GO:0030532)	1/19	0.44663117954230125	1.7171803897999485	1.3840853896237733	SNRPB
clathrin-coated endocytic vesicle (GO:0045334)	2/50	0.4559445687128238	1.3050570962479608	1.0249710103713485	SFTPC;APOE
nuclear heterochromatin (GO:0005720)	1/20	0.4636080271455429	1.6313213703099512	1.2540225984620632	CBX3
dendrite membrane (GO:0032590)	1/20	0.4636080271455429	1.6313213703099512	1.2540225984620632	GABRA3
mitochondrial respiratory chain complex I (GO:0005747)	2/51	0.4661778552192104	1.2794677414195694	0.9764744958717512	NDUFA7;NDUFV3
U2 snRNP (GO:0005686)	1/21	0.48006486294180395	1.5536394002951914	1.1401134981446914	SNRPB
anaphase-promoting complex (GO:0005680)	1/21	0.48006486294180395	1.5536394002951914	1.1401134981446914	FZR1
U1 snRNP (GO:0005685)	1/21	0.48006486294180395	1.5536394002951914	1.1401134981446914	SNRPB
euchromatin (GO:0000791)	1/21	0.48006486294180395	1.5536394002951914	1.1401134981446914	CBX3
cullin-RING ubiquitin ligase complex (GO:0031461)	6/181	0.4810887715858442	1.0815390300397465	0.7913658607806229	FZR1;FBXW5;KLHL28;KLHL2;ASB4;CUL4B
ruffle membrane (GO:0032587)	2/53	0.48629677186885245	1.2311859398565668	0.8876065126559355	C2CD5;EPS8L1
telomerase holoenzyme complex (GO:0005697)	1/22	0.4960175898867556	1.483019427554501	1.039810009498238	SNRPB
microtubule end (GO:1990752)	1/22	0.4960175898867556	1.483019427554501	1.039810009498238	ASPM
cytoplasmic vesicle membrane (GO:0030659)	2/54	0.49617752840132395	1.2083862002295933	0.8468630247494314	YWHAE;C2CD5
trans-Golgi network (GO:0005802)	6/185	0.5022786892096357	1.0581544023632115	0.7286452860583194	PI4K2B;CNST;NBEA;ATP9B;WLS;PLEKHA8
spindle (GO:0005819)	6/186	0.5075291923139527	1.0524654001999685	0.7137831373147588	IQCB1;DIAPH1;CBX3;DDX11;SPICE1;ALPK3
prespliceosome (GO:0071010)	1/23	0.51148162540927	1.418540322008653	0.9510513046162558	SNRPB
U5 snRNP (GO:0005682)	1/23	0.51148162540927	1.418540322008653	0.9510513046162558	SNRPB
calcium channel complex (GO:0034704)	1/24	0.5264719162829302	1.3594344752582925	0.8721550968244306	PKD1L1
azurophil granule membrane (GO:0035577)	2/58	0.5344639564185094	1.1250492209034144	0.7048331945702886	BST2;DNAJC5
serine/threonine protein kinase complex (GO:1902554)	1/25	0.5410029527945822	1.3050570962479608	0.8017364334354316	PHKA2
U4/U6 x U5 tri-snRNP complex (GO:0046540)	1/25	0.5410029527945822	1.3050570962479608	0.8017364334354316	SNRPB
mitotic spindle pole (GO:0097431)	1/25	0.5410029527945822	1.3050570962479608	0.8017364334354316	ASPM
nuclear inner membrane (GO:0005637)	1/25	0.5410029527945822	1.3050570962479608	0.8017364334354316	CBX3
condensed chromosome, centromeric region (GO:0000779)	1/26	0.5550887826962805	1.2548625925461163	0.7386462657889613	CBX3
cytoplasmic vesicle lumen (GO:0060205)	4/129	0.5609977292644377	1.011672167634078	0.5847853824749105	PCSK1;HSPA6;APOE;ARPC5
U12-type spliceosomal complex (GO:0005689)	1/27	0.5687430247190204	1.2083862002295933	0.6819244432632191	SNRPB
MLL1/2 complex (GO:0044665)	1/27	0.5687430247190204	1.2083862002295933	0.6819244432632191	SENP3
MLL1 complex (GO:0071339)	1/27	0.5687430247190204	1.2083862002295933	0.6819244432632191	SENP3
fibrillar center (GO:0001650)	4/131	0.5732015337195784	0.9962267910289777	0.5544180489567293	DEAF1;DDX11;USO1;NHEJ1
lytic vacuole membrane (GO:0098852)	7/233	0.5747050765102841	0.980193098040314	0.5429272712539598	ABCD4;PI4K2B;MCOLN3;RRAGB;RHEB;GNB2;DNAJC5
Golgi stack (GO:0005795)	1/28	0.5819788817478636	1.1652295502213936	0.6307633623463427	USO1
rough endoplasmic reticulum (GO:0005791)	1/28	0.5819788817478636	1.1652295502213936	0.6307633623463427	TRAM1
sarcoplasmic reticulum (GO:0016529)	1/29	0.5948091532933611	1.1250492209034144	0.5844795810941074	ANK3
U2-type catalytic step 2 spliceosome (GO:0071007)	1/29	0.5948091532933611	1.1250492209034144	0.5844795810941074	SNRPB
cation channel complex (GO:0034703)	2/65	0.5965198306864808	1.003890074036893	0.5186525716381377	PKD1L1;CACNG2
Golgi membrane (GO:0000139)	13/442	0.5999308372720005	0.9596008060646771	0.4902993010493812	SLC35B3;SREBF1;SGMS1;USO1;PAQR3;COPZ2;PLEKHA8;FUT3;IFT20;GRM6;PI4KB;WLS;BET1
mitochondrial matrix (GO:0005759)	9/308	0.6049504498962244	0.953369631999322	0.47917189548209516	TSFM;ACSS2;SUCLA2;LACTB2;AADAT;IDH2;ACOT2;SIRT4;ETNPPL
sarcoplasm (GO:0016528)	1/31	0.6193021954886218	1.0524654001999685	0.5043013481357452	ANK3
intercalated disc (GO:0014704)	1/31	0.6193021954886218	1.0524654001999685	0.5043013481357452	ANK3
vesicle coat (GO:0030120)	1/31	0.6193021954886218	1.0524654001999685	0.5043013481357452	COPZ2
spliceosomal tri-snRNP complex (GO:0097526)	1/31	0.6193021954886218	1.0524654001999685	0.5043013481357452	SNRPB
axon (GO:0030424)	4/141	0.6312304486352186	0.925572408686497	0.42584130721486807	MYO1D;ZFYVE27;KCNA4;CNTN4
Cul3-RING ubiquitin ligase complex (GO:0031463)	2/70	0.6369169116697555	0.9321836401771149	0.42052301920929425	KLHL28;KLHL2
main axon (GO:0044304)	1/33	0.6423169409635064	0.9886796183696673	0.4376621875501294	ANK3
clathrin-coated endocytic vesicle membrane (GO:0030669)	1/33	0.6423169409635064	0.9886796183696673	0.4376621875501294	APOE
coated vesicle (GO:0030135)	2/71	0.64460504203904	0.9190542931323669	0.40357281222872404	DENND1A;VPS33B
lysosome (GO:0005764)	12/422	0.6453395057177584	0.9277657082331475	0.40634165146704054	ABCD4;PI4K2B;MCOLN3;NAGLU;RHEB;RRAGB;LUM;DNAJC5;GNB2;VPS33B;ARSG;ADRB2
focal adhesion (GO:0005925)	10/356	0.6549726348611412	0.9164726799494107	0.38781625002987463	AKAP12;CNN2;YWHAE;UBOX5;FLT1;MPRIP;GNB2;TSPAN4;XIRP1;ARPC5
small-subunit processome (GO:0032040)	1/35	0.6639424763748847	0.9321836401771149	0.3817849128165964	WDR3
lytic vacuole (GO:0000323)	5/183	0.6641028941532889	0.8914324427923229	0.36487950546599623	NAGLU;RRAGB;VPS33B;ADRB2;ARSG
lysosomal membrane (GO:0005765)	8/291	0.6717869633788383	0.8969464579023786	0.3568178649324699	BST2;ABCD4;PI4K2B;MCOLN3;RRAGB;RHEB;GNB2;DNAJC5
site of DNA damage (GO:0090734)	1/37	0.6842625279707947	0.8817953353026763	0.3345651621834024	PAPD7
mitochondrial outer membrane (GO:0005741)	3/115	0.6888437422949109	0.8511241932051918	0.31724873208970744	PGAM5;ATP5G3;BPHL
nucleolar part (GO:0044452)	4/153	0.6938241513859935	0.852978494279713	0.3117949736131642	DEAF1;DDX11;USO1;NHEJ1
azurophil granule (GO:0042582)	4/154	0.6986816454756827	0.8474396728882864	0.30385803970601216	BST2;SERPINB3;TRAPPC1;DNAJC5
ionotropic glutamate receptor complex (GO:0008328)	1/39	0.7033557837409771	0.8365750616974108	0.29438442437670925	CACNG2
peroxisomal membrane (GO:0005778)	1/40	0.712465650388832	0.8156606851549756	0.27652820390053556	PXMP4
heterochromatin (GO:0000792)	1/41	0.721296195980841	0.7957665221024152	0.25998123051299316	CBX3
nuclear ubiquitin ligase complex (GO:0000152)	1/41	0.721296195980841	0.7957665221024152	0.25998123051299316	FZR1
phagocytic vesicle (GO:0045335)	2/83	0.727027840810817	0.78617897364335	0.2506263933695191	ADAM8;RAB9B
vacuolar lumen (GO:0005775)	4/161	0.731132253808481	0.8105944697192303	0.253846504886141	SERPINB3;TRAPPC1;NAGLU;LUM
ficolin-1-rich granule lumen (GO:1904813)	3/123	0.7316073086685773	0.7957665221024152	0.24868608804074863	CALML5;HSPA6;ARPC5
lysosomal lumen (GO:0043202)	2/86	0.7449242691984809	0.7587541257255587	0.2234323895838815	NAGLU;LUM
platelet alpha granule (GO:0031091)	2/90	0.7672138646659472	0.7250317201377561	0.19212592626498692	PCDH7;VPS33B
azurophil granule lumen (GO:0035578)	2/90	0.7672138646659472	0.7250317201377561	0.19212592626498692	SERPINB3;TRAPPC1
endoplasmic reticulum-Golgi intermediate compartment membrane (GO:0033116)	1/47	0.7688747180296546	0.6941793065148728	0.18244922993629803	BET1
microtubule (GO:0005874)	5/210	0.7749396780803255	0.7768197001475957	0.19806578683534073	SERP1;TUBB2A;SCTR;TBCD;SRPRB
peroxisome (GO:0005777)	2/92	0.7777104917389357	0.7092701610043265	0.17831118706612817	ABCD4;PXMP4
microbody (GO:0042579)	2/92	0.7777104917389357	0.7092701610043265	0.17831118706612817	ABCD4;PXMP4
histone methyltransferase complex (GO:0035097)	1/49	0.7828581755388067	0.6658454572693677	0.16300145086216702	PAGR1
chromosome, centromeric region (GO:0000775)	1/49	0.7828581755388067	0.6658454572693677	0.16300145086216702	CBX3
Golgi cisterna (GO:0031985)	1/50	0.7895298708169702	0.6525285481239804	0.1542039875335581	SGMS1
nuclear chromatin (GO:0000790)	6/253	0.7912523944584803	0.7737492665501744	0.18116432192339232	CBX3;HDAC1;DDX11;GATA3;MXD1;RUNX3
centriole (GO:0005814)	2/95	0.7926783084791481	0.6868721559199794	0.1595863680686144	HSPA6;SPICE1
chromosome (GO:0005694)	2/97	0.8021562073210244	0.672709843426784	0.14830017514709823	RECQL5;ESRRB
cortical actin cytoskeleton (GO:0030864)	1/52	0.8022655318669133	0.6274312962730582	0.13823292683963795	AKAP13
cortical cytoskeleton (GO:0030863)	1/52	0.8022655318669133	0.6274312962730582	0.13823292683963795	AKAP13
mitochondrial large ribosomal subunit (GO:0005762)	1/52	0.8022655318669133	0.6274312962730582	0.13823292683963795	MRPL47
nuclear DNA-directed RNA polymerase complex (GO:0055029)	1/52	0.8022655318669133	0.6274312962730582	0.13823292683963795	RECQL5
nucleoplasm part (GO:0044451)	10/407	0.8035108855436227	0.8016321230024329	0.17536868763828445	PAGR1;ATF7IP;UBOX5;SP100;RECQL5;PAPD7;ESRP1;BHLHE40;TRIM25;AFF3
Golgi lumen (GO:0005796)	2/98	0.8067494721341928	0.6658454572693677	0.14298505334206849	PODXL2;LUM
SCF ubiquitin ligase complex (GO:0019005)	1/54	0.814231724678869	0.6041931001147967	0.12416789283964838	FBXW5
ER to Golgi transport vesicle membrane (GO:0012507)	1/54	0.814231724678869	0.6041931001147967	0.12416789283964838	USO1
early endosome (GO:0005769)	5/222	0.8142391221989272	0.7348294460855636	0.15100832870687347	ITCH;VPS33B;SYNDIG1;APOE;WLS
tertiary granule lumen (GO:1904724)	1/55	0.8199408875786043	0.5932077710218003	0.11776540390989247	CNN2
mitochondrial intermembrane space (GO:0005758)	1/57	0.8308390324519191	0.5723934632666494	0.10607550231356525	CYCS
nuclear matrix (GO:0016363)	1/59	0.8410785661243279	0.5529902950203224	0.09570614288512445	YEATS4
spliceosomal snRNP complex (GO:0097525)	1/59	0.8410785661243279	0.5529902950203224	0.09570614288512445	SNRPB
nuclear chromosome, telomeric region (GO:0000784)	2/107	0.8439882485481384	0.6098397646018509	0.10343901328186864	SP100;CBX3
spindle pole (GO:0000922)	2/107	0.8439882485481384	0.6098397646018509	0.10343901328186864	ASPM;DDX11
U2-type spliceosomal complex (GO:0005684)	1/60	0.8459638680155305	0.5437737901033171	0.09096173436078211	SNRPB
filopodium (GO:0030175)	1/60	0.8459638680155305	0.5437737901033171	0.09096173436078211	MYO10
PML body (GO:0016605)	1/62	0.8552892450306926	0.5262327000999842	0.08225836392876196	SP100
specific granule lumen (GO:0035580)	1/62	0.8552892450306926	0.5262327000999842	0.08225836392876196	CNN2
polysome (GO:0005844)	1/63	0.8597383689879695	0.5178798000983972	0.07826570244000546	NAA35
spliceosomal complex (GO:0005681)	2/114	0.8683154234416515	0.5723934632666494	0.08082209397013082	RBM5;SNRPB
P-body (GO:0000932)	1/68	0.8800171981629934	0.47980040303233856	0.06132512634767107	AICDA
membrane raft (GO:0045121)	2/119	0.883505147988503	0.548343317751244	0.0679167946192427	RFTN2;CMTM8
recycling endosome (GO:0055037)	2/119	0.883505147988503	0.548343317751244	0.0679167946192427	RAP2C;ZFYVE27
mitochondrial envelope (GO:0005740)	1/69	0.8837071614305003	0.4728467740028844	0.05845782754100424	CYCS
intermediate filament cytoskeleton (GO:0045111)	1/71	0.8907506491391594	0.45952714656618343	0.053163038274353876	KRT80
nuclear transcription factor complex (GO:0044798)	1/71	0.8907506491391594	0.45952714656618343	0.053163038274353876	ASCL5
chromatin (GO:0000785)	6/296	0.8940824219736441	0.6613465014770072	0.07404257756948045	CBX3;HDAC1;DDX11;GATA3;MXD1;RUNX3
chromosome, telomeric region (GO:0000781)	2/124	0.8970602988545773	0.5262327000999842	0.05716581401850928	SP100;CBX3
microtubule organizing center part (GO:0044450)	2/126	0.9020596918304318	0.5178798000983972	0.053380244912362707	HSPA6;SPICE1
centrosome (GO:0005813)	10/461	0.9028201690823826	0.7077316140173323	0.07235274313292782	IQCB1;IFT20;WRAP73;IFT74;DDX11;SPICE1;UBR4;TBCD;ALPK3;CLUAP1
preribosome (GO:0030684)	1/75	0.9035854757252908	0.43501903208265363	0.04410421677230336	WDR3
peroxisomal part (GO:0044439)	1/75	0.9035854757252908	0.43501903208265363	0.04410421677230336	PXMP4
COPII-coated ER to Golgi transport vesicle (GO:0030134)	1/75	0.9035854757252908	0.43501903208265363	0.04410421677230336	USO1
mitochondrion (GO:0005739)	25/1026	0.9053283165530794	0.7949909212036798	0.07906790522244747	COX7B;ATP5J;BPHL;SPATA7;SLC25A27;FLVCR1;APOPT1;NDUFV3;PRODH;TSFM;NDUFA7;AGTPBP1;IDH2;SIRT4;MRPL47;PRODH2;GCAT;ETNPPL;SUCLA2;DNAJC5;ACOT2;CYCS;PGAM5;SLIRP;MXD1
chromosomal region (GO:0098687)	1/76	0.9065516458294344	0.4292950974499871	0.04211697330870793	CBX3
ribosome (GO:0005840)	1/76	0.9065516458294344	0.4292950974499871	0.04211697330870793	SERP1
microtubule organizing center (GO:0005815)	11/507	0.9117397341871981	0.7078712060516553	0.06540780119024452	IQCB1;IFT20;WRAP73;IFT74;C2CD5;DDX11;SPICE1;UBR4;TBCD;ALPK3;CLUAP1
nuclear periphery (GO:0034399)	1/78	0.9122134459429364	0.4182875308487054	0.038432791520129024	YEATS4
secretory granule lumen (GO:0034774)	6/317	0.9261307961624805	0.6175349035873632	0.047389508548227606	SERPINB3;CNN2;PCSK1;TRAPPC1;HSPA6;ARPC5
late endosome (GO:0005770)	2/140	0.9311868898262272	0.46609182008855743	0.033230147237907216	BST2;VPS33B
DNA-directed RNA polymerase II, holoenzyme (GO:0016591)	1/90	0.9396733804195965	0.36251586006887804	0.022556799614892858	RECQL5
nuclear body (GO:0016604)	13/618	0.9435046843921562	0.6863164341109826	0.039912011096789254	ATF7IP;SP100;GPATCH2;AFF3;GCAT;UBOX5;PAPD7;GRK5;ESRP1;BHLHE40;TRIM25;HBP1;AAGAB
perinuclear region of cytoplasm (GO:0048471)	7/378	0.9467429517149245	0.6041931001147967	0.03306607271111036	GNB2;MT1M;VPS33B;ARHGAP1;GDPD3;INHBB;ATP9B
endoplasmic reticulum-Golgi intermediate compartment (GO:0005793)	1/95	0.9484062250228058	0.3434360779599897	0.01819261993721052	BET1
nuclear speck (GO:0016607)	5/296	0.9511285045025267	0.5511220845641727	0.027614578229319987	GRK5;GPATCH2;HBP1;AAGAB;GCAT
microtubule cytoskeleton (GO:0015630)	7/388	0.9552702019693374	0.5886211129984359	0.026935916957554935	IQCB1;C2CD5;TUBB2A;CBX3;SPICE1;TBCD;SPATA7
nuclear chromosome part (GO:0044454)	7/392	0.9583231716422678	0.5826147751106968	0.024802037974093485	SP100;HDAC1;CBX3;DDX11;GATA3;MXD1;RUNX3
cytoplasmic ribonucleoprotein granule (GO:0036464)	2/170	0.9684120194347708	0.38384032242587085	0.012320369389723794	TDRD1;AICDA
nucleolus (GO:0005730)	12/676	0.9873761986384281	0.5791673504058998	0.007357833837017241	KLLN;AGTPBP1;MYO10;DDX24;METTL1;DDX11;WDR3;SPATS2L;SIRT7;RUNX3;SENP3;GLI2
RNA polymerase II transcription factor complex (GO:0090575)	1/147	0.9898761917024407	0.22194848575645593	0.0022584151902519246	ASCL5
polymeric cytoskeletal fiber (GO:0099513)	2/221	0.9920142495113226	0.29526178648143914	0.0023673521288213014	TUBB2A;TBCD
